# Supplementary material for: Global Transcriptomic and Characteristics Comparisons between Mouse Fetal Liver and Bone Marrow Definitive Erythropoiesis
Source: Cells. 2024 Jul 5;13(13):1149. doi: 10.3390/cells13131149 (PMC11240549; doi:10.3390/cells13131149)
Supplement: Supplementary file 1 [file cells-13-01149-s001.zip]

Archive with 6 entries (6 files):
- Supplementary materials_052824.pdf
- Table S1 Reagents and primers.xlsx
- Table S2 DEGs between FL BFU-E and BM BFU-E.xlsx
- Table S3 DEGs between FL CFU-E and BM CFU-E.xlsx
- Table S4 DEGs from same-stage comparison between FL and BM terminal erythropoiesis.xlsx
- Table S5 Specifically expressed genes in FL or BM terminal erythroblasts.xlsx
