# Supplementary material for: Global Transcriptomic and Characteristics Comparisons between Mouse Fetal Liver and Bone Marrow Definitive Erythropoiesis
Source: Cells. 2024 Jul 5;13(13):1149. doi: 10.3390/cells13131149 (PMC11240549; doi:10.3390/cells13131149)
Supplement: Supplementary file 1 [file cells-13-01149-s001.zip › Table S1 Reagents and primers.xlsx]

## Sheet: Reagents
Antibodies and reagents	Species reactivity	Clone	Conjugate	Cat. #	Company
CD16/CD32 (mouse BD Fc blocking)	mouse	2.4G2	/	553142	BD
Gr-1	mouse	RB6-8C5	Biotin	13-5931-75	ebioscience
CD11b	mouse	M1/70	Biotin	13-0112-75	ebioscience
CD3e	mouse	145-2C11	Biotin	13-0031-75	ebioscience
B220	mouse	RA3-6B2	Biotin	103204	BioLegend
Ter119	mouse	TER-119	Biotin	13-5921-75	ebioscience
CD41	mouse	eBioMWReg30	eFluor 450	48-0411-80	Invitrogen
CD16/CD32	mouse	93	BV421	101331	BioLegend
CD34	mouse	MEC14.7	APC	119310	BioLegend
Sca-1	mouse	D7	APC	108112	BioLegend
CD117 (c-Kit)	mouse	2B8	APC-Cy7	105826	BioLegend
CD71	mouse	C2	FITC	553266	BD
Ter119	mouse	TER-119	FITC	557915	BD
CD44	mouse	IM7	APC	559250	BD
CD45	mouse	30-F11	APC-Cy7	557659	BD
Gr1	mouse	RB6-8C5	APC-Cy7	557661	BD
CD11b	mouse	M1/70	APC-Cy7	557657	BD
Streptavidin	/	/	PerCP	405213	BioLegend
7AAD	/	/	/	559925	BD
RNeasy Plus Micro Kit	/	/	/	74034	QIAGEN
EPO	/	/	/	PHC2054	Gibco
Mouse Recombinant SCF	mouse	/	/	78064	STEMCELL Technologies
Mouse Recombinant IGF-I	mouse	/	/	78078.1	STEMCELL Technologies
StemSpan™ SFEM	mouse, human	/	/	09650	STEMCELL Technologies
Pen Strep	/	/	/	15140-122	Gibco
CellTrace™ Violet Cell Proliferation Kit	/	/	/	C34557	Invitrogen
EDTA	/	/	/	15575020	Invitrogen
1×PBS	/	/	/	10010023	Gibco
FBS	/	/	/	SH30071.03	HyClone
Aniti-biotin microbeads	/	/	/	130-090-485	Miltenyi Biotec
LS Columns	/	/	/	130-042-401	Miltenyi Biotec
70 μm cell strainer	/	/	/	352350	Falcon
May-Grunwald solution	/	/	/	MG500	Sigma
Giemsa solution	/	/	/	GS500	Sigma
TRIS-HCL	/	/	/	T-2538	Sigma
BSA	/	/	/	A7030	Sigma

## Sheet: Primers
Gene Name	F primer	R primer
Ccna2	TGGATGGCAGTTTTGAATCACC	CCCTAAGGTACGTGTGAATGTC
Nr3c1	AGCTCCCCCTGGTAGAGAC	GGTGAAGACGCAGAAACCTTG
Myc	ATGCCCCTCAACGTGAACTTC	GTCGCAGATGAAATAGGGCTG
Tfrc	GTGGAGTATCACTTCCTGTCGC	CCCCAGAAGATATGTCGGAAAGG
Slc39a8	ATCTGCCCCGCGATCTTAC	CCCCAGACTTCGGAAAGACT
Hba-a1	TGATGTAAGCCACGGCTCTG	GTGGCTCAGGAGCTTGAAGT
Hba-a2	CAAGAAGGTCGCCGATGCTCTG	AGCCAAGGTCACCAGCAGGCA
Alad	GTTCTGCACAGCGGCTACTT	AGCTGGTTTACGCCATACCTG
Fech	CAGACAGATGAGGCTATCAAAGG	CACAGCTTGTTGGACTGGATG
H2-Ab1	AGCCCCATCACTGTGGAGT	GATGCCGCTCAACATCTTGC
H2-D1	TGCTGCAGAGCATTACAAGG	TAGATCTGGGGTGATGGGTC
H2-M3	ACATTCACTGCGCTATTTCCA	CCTCGGAATTTCCTCAATGCT
Cd63	GAAGCAGGCCATTACCCATGA	TGACTTCACCTGGTCTCTAAACA
Ly6e	TGCGGGCTTTGGGAATGTC	CGGATGCCACACCGAGATT
Spi1	ATGTTACAGGCGTGCAAAATGG	TGATCGCTATGGCTTTCTCCA
Tnfsf13	CTTTCGGTTGCTCTTTGGTTG	CGACAGCACAAGTCACAGC
Hif3a	GAAGTTCACATACTGCGACGA	GTCCAAAGCGTGGATGTATTCAT
Slc2a1	CAGTTCGGCTATAACACTGGTG	GCCCCCGACAGAGAAGATG
Aqp3	GCTTTTGGCTTCGCTGTCAC	TAGATGGGCAGCTTGATCCAG
Oas1a	GCCTGATCCCAGAATCTATGC	GAGCAACTCTAGGGCGTACTG
Oas1b	GGGCCTCTAAAGGGGTCAAG	TCAAACTTCACTCCACAACGTC
Oasl1	CAGGAGCTGTACGGCTTCC	CCTACCTTGAGTACCTTGAGCAC
Oas3	TCTGGGGTCGCTAAACATCAC	GATGACGAGTTCGACATCGGT
Cxcr4	GAAGTGGGGTCTGGAGACTAT	TTGCCGACTATGCCAGTCAAG
