# Supplementary material for: Global Transcriptomic and Characteristics Comparisons between Mouse Fetal Liver and Bone Marrow Definitive Erythropoiesis
Source: Cells. 2024 Jul 5;13(13):1149. doi: 10.3390/cells13131149 (PMC11240549; doi:10.3390/cells13131149)
Supplement: Supplementary file 1 [file cells-13-01149-s001.zip › Table S2 DEGs between FL BFU-E and BM BFU-E.xlsx]

## Sheet: BMBFUE_vs_FLBFUE
gene	log2FoldChange
Lin28b	12.5892
Ddah1	11.3269
Spats2	9.70927
Pmp22	9.70804
Mum1l1	9.31054
Ndufa4l2	9.26021
Igf2bp3	8.201
Mest	6.83938
0610040J01Rik	6.74988
Mcts2	6.58255
Hopx	6.27893
Dcbld1	5.20703
Nlrp6	4.88947
Btnl1	4.63618
Dnmt3c	4.57246
Rps6ka6	4.55473
Egln3	4.3915
Nek6	4.32335
Nrtn	4.24969
Cnn3	4.24665
Smtnl2	4.19639
Oit3	4.17927
Sh2d4a	4.05011
Cited4	4.01981
Mt2	3.99575
Pcbp4	3.92421
Hif3a	3.8138
Spry1	3.75723
Sparc	3.72628
Obsl1	3.56311
Fgf13	3.54623
Col18a1	3.53787
Cth	3.53775
2510009E07Rik	3.53296
Khdrbs3	3.4832
Jam3	3.20255
Fkbp11	3.08536
Socs2	3.05511
Gm21060	2.962
Rhag	2.86876
Myh10	2.81508
Lpar5	2.76536
Mrvi1	2.75717
Tmem246	2.68827
Chd7	2.58814
Zcchc3	2.58678
Bdh1	2.57392
Ltbp1	2.54414
Xylb	2.52065
Egln1	2.50516
Map3k6	2.50135
Id1	2.49108
Bex4	2.48052
Cdkn1c	2.45422
Smagp	2.4503
Pklr	2.43099
Plek2	2.4287
Timp3	2.39676
Slc16a3	2.39068
Ryk	2.38081
Hmga1	2.36642
Csnk2a2	2.36553
Mt1	2.35721
Gcat	2.26674
St3gal6	2.23571
Ppic	2.22877
Cmah	2.22685
Zfpm1	2.21128
Gm10282	2.20049
Mpzl1	2.16265
Hsd17b14	2.14736
Dusp7	2.14015
Ssx2ip	2.13091
Ehd2	2.11966
Skp2	2.11548
Clstn1	2.05316
Col5a1	2.03562
Homer1	2.01692
Chpf	2.01144
Spire1	2.00091
Clca3a1	1.99995
Il10ra	1.9759
St3gal2	1.95301
Jcad	1.94007
Klhl23	1.90736
Cdc34	1.90343
Nt5dc2	1.90318
Tgm2	1.89756
Pfas	1.89592
Git1	1.89433
Acod1	1.86226
Zfp979	1.8492
Igsf3	1.84085
Rpgrip1	1.84083
Add2	1.84043
Grb10	1.83503
Ccne1	1.83192
Cpox	1.81443
Itpripl1	1.80309
Tent5c	1.7335
Nolc1	1.72138
Arhgef25	1.71753
Ccne2	1.7133
Mis18bp1	1.70866
Cacybp	1.70367
Cbx3	1.67082
BC030867	1.65916
Maoa	1.65364
Tfpi	1.64214
Crip2	1.63927
Bag2	1.637
Morc4	1.63432
Fkbp1a	1.61791
Rhd	1.61071
Dnmt3b	1.60194
Idi1	1.59141
Exo1	1.59011
Vmn2r97	1.58809
Esco2	1.58036
Ccdc7b	1.57785
Tcof1	1.57185
Cyth3	1.56189
Zdhhc2	1.54689
Peg12	1.54491
Syngr1	1.54457
Olfm1	1.5377
Asns	1.53442
Gm10184	1.51923
Ctnnal1	1.51208
Brca1	1.5086
Hspa12b	1.50083
Ptcd3	1.50044
Fabp5	1.5004
Zfp995	1.49666
Slc2a1	1.49579
Cercam	1.49346
Mcm10	1.49106
Ankrd29	1.48341
Fech	1.47506
Espl1	1.46914
Jade3	1.46765
Itm2a	1.44399
Gas2l1	1.44394
Cd2ap	1.44141
Arxes2	1.43529
Ydjc	1.43482
Shcbp1	1.42707
Ralb	1.41863
Bmp2k	1.41351
5031439G07Rik	1.4134
Smim1	1.4118
Olfr1388	1.41149
Cdk8	1.41124
Upf1	1.40935
Mrps22	1.40858
Ccsap	1.38749
Thop1	1.38565
Rad51	1.3856
Clint1	1.3808
Dna2	1.37623
Srsf1	1.36911
Pop1	1.36431
Grap	1.36047
Ptger3	1.35586
Mta1	1.3536
Srm	1.35198
E2f3	1.34712
Slc29a1	1.34665
Uhrf1	1.34654
Mybl2	1.34559
Dnaaf2	1.34454
Slc28a2	1.33966
Map3k1	1.33821
Kif20b	1.33694
Dicer1	1.3294
Zfp777	1.32761
Cad	1.31757
Carm1	1.31748
Ccna2	1.31711
Chaf1a	1.3165
Mc2r	1.31427
Cluh	1.31216
Smc4	1.30948
Fancb	1.29833
Shmt2	1.29733
Tstd3	1.29712
Chtf18	1.2927
Arhgap23	1.29269
Atad2	1.28608
P3h2	1.28309
Mcm8	1.28274
Myef2	1.28033
Grwd1	1.27991
D10Wsu102e	1.27703
Rrm2	1.27249
Kif16b	1.27237
Rrp12	1.26219
Actb	1.26044
Fam120a	1.24633
Atp5g2	1.24488
Yars2	1.24127
Slc25a13	1.2341
Igsf8	1.23374
St13	1.22632
Naa50	1.2225
Slc39a8	1.22188
Arhgef3	1.2216
Tmem131	1.22014
Eif5b	1.21801
Rcc1	1.21587
Dbr1	1.21148
Opn3	1.2048
Mybbp1a	1.20355
Birc6	1.20269
Ercc2	1.20154
Nop2	1.1954
Bex1	1.19408
Mov10	1.19387
Ptger4	1.19202
Ncapg	1.19188
Timm8a1	1.19172
Rapgef1	1.18897
Mthfd1	1.186
Rrs1	1.17814
Hk1	1.17607
Xxylt1	1.17349
Hells	1.17037
Aunip	1.16796
Mcrip2	1.16779
Ermap	1.16337
Slc5a6	1.162
Zfp239	1.16186
Pdcd11	1.16182
Xpo1	1.16144
Atad3a	1.15936
Phgdh	1.15724
Pdss1	1.15547
Hnrnpa2b1	1.1509
Lactb2	1.15031
Tmem14c	1.14997
Set	1.14642
Mbd2	1.14402
Carnmt1	1.14182
Pla2g12a	1.14122
Vcl	1.14081
Gm4724	1.13954
Xk	1.13913
Spc25	1.13868
Slc7a5	1.1379
Pidd1	1.13563
Trip13	1.13544
Kdelr2	1.13196
Plk1	1.13151
Myo7a	1.12947
Naa16	1.12879
Tspan6	1.12612
Rrp1b	1.1251
3110082I17Rik	1.12288
Ppan	1.12283
Gsdme	1.12257
Prr5	1.12163
Ybx3	1.11762
Nol9	1.11485
Exosc6	1.11481
Ptk2	1.11454
Bckdhb	1.11363
Frat1	1.10871
Rmdn3	1.10865
Atad5	1.10829
Bop1	1.10671
Rpp40	1.1064
Cenph	1.10571
2610318N02Rik	1.10411
Ifrd2	1.10348
Gart	1.10191
Khsrp	1.1008
Paip1	1.09882
Brix1	1.09836
Nadk2	1.09614
Phb2	1.09463
Ammecr1	1.09453
Tarbp1	1.09378
Prep	1.08877
Epb41l5	1.08604
Palb2	1.08485
Cd36	1.08479
Dcaf4	1.08361
Rrp9	1.08121
Dnmt1	1.08116
Tarsl2	1.07894
Thg1l	1.07875
Reep6	1.07775
Tomm40	1.07619
Nat10	1.07534
Gm10131	1.07026
Nvl	1.06935
Cbx5	1.06882
Aprt	1.06814
Pmm1	1.06022
Tk1	1.05991
Iars	1.05815
Tmem97	1.05641
Aldh7a1	1.05592
Snapc4	1.05406
Glipr2	1.05374
Rwdd2a	1.05209
Cenpk	1.04897
Wdr55	1.04753
Kif18a	1.04727
Ehhadh	1.04612
Kars	1.0447
Timm23	1.04398
Shmt1	1.04127
Mars2	1.03834
Ctdp1	1.03735
Endog	1.0373
Acat2	1.03611
Gm17655	1.03586
Slc41a3	1.03441
Tpi1	1.03417
Spc24	1.03412
Slc16a1	1.03283
Myc	1.03121
Zfyve21	1.02589
Kmt5a	1.0237
Mpp6	1.02169
Pold2	1.02028
Psip1	1.01968
Zfp930	1.0188
Ska1	1.01846
Eif4g1	1.0183
Polr1b	1.01782
Tfap4	1.01488
Hnrnpa1	1.01415
Kpna2	1.01415
Srsf10	1.01407
Ppfibp1	1.01377
Lpcat1	1.01181
Slc19a2	1.00865
Hspd1	1.00845
Fen1	1.007
Nptn	1.00689
Ranbp1	1.00656
Srsf2	1.00463
Traip	1.00412
2810004N23Rik	1.00364
Tubb5	1.00356
Cenpp	1.00337
Cdt1	1.00297
Ubox5	1.0027
Npm1	1.00256
Osbp	1.00247
Alad	1.00214
Fbxl14	1.00075
Zfp184	-1.00059
Mical1	-1.00071
Lgals9	-1.00081
Moap1	-1.00181
Sgms1	-1.00521
Naa80	-1.00605
Gpatch2l	-1.00658
Neil1	-1.00778
Sgsh	-1.00996
Tmc4	-1.01097
Rpia	-1.01563
Gstk1	-1.01601
Enpp4	-1.01696
Tmx4	-1.01729
Cmtm7	-1.01731
Scpep1	-1.01743
Cd37	-1.01768
Mindy1	-1.01916
Pqlc3	-1.01959
Sem1	-1.02041
Rhof	-1.02163
Ap1s2	-1.02196
Hmgn3	-1.02233
Hyi	-1.02352
Cd69	-1.02428
Tnfsf4	-1.02521
Srr	-1.02584
Pigx	-1.026
Slc12a6	-1.02743
Akap13	-1.02867
Slc46a3	-1.02888
Lst1	-1.02911
Bcas3	-1.02966
Lrrc28	-1.03025
Btg1	-1.03187
Ccdc69	-1.03212
Iffo1	-1.03424
Lrig2	-1.03622
Sfxn4	-1.03653
Akap9	-1.03686
Sfi1	-1.03737
Stxbp1	-1.0376
Pold4	-1.03814
Cd84	-1.04465
Strada	-1.04482
Tnfaip8l2	-1.04719
Cep89	-1.04804
Fndc3a	-1.05431
Cd82	-1.05442
Myl12b	-1.05594
Slc22a3	-1.05605
Sgpl1	-1.05681
Rhob	-1.05931
Plcl2	-1.06229
Arl5c	-1.06461
Ctxn1	-1.06466
Prr13	-1.06559
Atf7	-1.06561
Rab38	-1.06722
Klf11	-1.06729
Ocrl	-1.06851
Tmem243	-1.06854
Hspa1b	-1.06951
Emp3	-1.07027
Decr2	-1.07063
Rps15a	-1.07077
Zfp945	-1.07105
Kctd9	-1.07141
Ctsf	-1.07165
Rrm2b	-1.07173
Sft2d2	-1.07374
Hist1h2ac	-1.07435
Trafd1	-1.07501
Itga6	-1.07704
Nfic	-1.07737
Glb1l	-1.08173
Cdc14a	-1.08202
Ucp2	-1.08257
Herc6	-1.08617
H2-T24	-1.08795
Furin	-1.08879
Smim24	-1.09167
Myo9a	-1.09221
Pbx4	-1.09365
Hist2h3b	-1.09475
Mcoln2	-1.095
Ube2r2	-1.09632
Scarb2	-1.09687
Pfdn5	-1.09733
Ubap1	-1.09883
Neurl3	-1.09997
Laptm5	-1.10128
Poc5	-1.10536
Traf3ip2	-1.10551
Taf9b	-1.10988
Zfp236	-1.11058
Slco3a1	-1.11103
Rps29	-1.11105
Car1	-1.11272
Stxbp5	-1.11288
Fgl2	-1.11365
Bcl2	-1.11479
Itm2b	-1.11543
Tmem38b	-1.11749
Tespa1	-1.12093
Cmc1	-1.12115
Nr2c2	-1.12992
Trim5	-1.13128
Zfp949	-1.13191
Plgrkt	-1.13263
Haao	-1.13322
Ctse	-1.13493
Cyp4f13	-1.13686
Spn	-1.13722
Tgif1	-1.14096
Mfsd6	-1.14329
Creg1	-1.14801
Churc1	-1.14937
Plekha3	-1.15008
Dapk2	-1.15077
Ddit3	-1.15306
Snx10	-1.15478
Jund	-1.15506
Prkx	-1.15645
Mycn	-1.15689
Rhoh	-1.1584
Tent5a	-1.15878
Lamtor4	-1.1593
Ceacam1	-1.16048
Spi1	-1.16202
Hcst	-1.16456
Irf7	-1.16481
Kdm3b	-1.16537
Scmh1	-1.16672
Rps27rt	-1.17002
Atp6v0e2	-1.17845
Wdr27	-1.18187
Txnip	-1.18706
Sp140	-1.19433
Idh1	-1.19455
Rab37	-1.19601
Rsph3a	-1.19684
Il2rg	-1.20119
Cep19	-1.2039
Hist2h2be	-1.20569
Hist2h2bb	-1.21815
Prkn	-1.21995
E030030I06Rik	-1.22051
Irf2	-1.22096
Slc36a4	-1.22349
Oasl2	-1.22581
Grk3	-1.22671
Slc40a1	-1.2278
Fuca1	-1.22833
Rictor	-1.22885
Gpsm3	-1.22901
Gabarap	-1.2296
Gab3	-1.23006
Jun	-1.23301
Parp6	-1.23319
Gna14	-1.23555
Mxd4	-1.23631
Samhd1	-1.23642
Arhgap18	-1.23721
Rpl10-ps3	-1.23879
Xlr4a	-1.23899
Trib2	-1.23909
Gng12	-1.23975
Gstt1	-1.24194
Pot1b	-1.2421
Tnrc6a	-1.24612
Chst11	-1.24725
Selenop	-1.25119
Cryzl2	-1.25286
Tax1bp1	-1.25295
Vwce	-1.2531
Rgs19	-1.25461
Cxxc5	-1.25467
Csgalnact1	-1.25534
Diaph1	-1.25783
Kctd1	-1.26443
Tmsb10	-1.26508
Stap1	-1.26544
Tmsb15l	-1.26708
Ptprc	-1.26958
Vezf1	-1.28396
Acadl	-1.2913
Apobec1	-1.29615
Ccl17	-1.29745
Galnt1	-1.30114
Nmnat1	-1.30589
Tctex1d2	-1.30627
Uap1	-1.30808
Oasl1	-1.30846
Rsrp1	-1.30865
Dnase1l1	-1.3098
Pet100	-1.31259
Fbxo9	-1.3263
Stard10	-1.32652
Acadsb	-1.32808
Fmo5	-1.33526
Sgip1	-1.33552
Smim27	-1.33651
Klhl6	-1.33985
Btnl9	-1.34079
Pdzph1	-1.34286
Rbpms	-1.34317
Nedd9	-1.34763
Naip5	-1.34841
Vsig10l	-1.3521
Brms1l	-1.3528
Iigp1	-1.35512
Parvg	-1.35848
Parm1	-1.36103
Tcp11l2	-1.36201
Wdr47	-1.36409
Rps27	-1.3641
Fam117a	-1.36755
Sox4	-1.36891
Fut8	-1.37032
Dennd5a	-1.37086
Chn2	-1.37277
Rec8	-1.37369
Tcta	-1.37686
Fkbp7	-1.38092
Gsn	-1.38208
St8sia4	-1.38565
Dlg4	-1.3872
Smpdl3a	-1.38827
Trpv2	-1.39045
Hist2h2aa1	-1.39308
Vps45	-1.39459
1110032A03Rik	-1.39581
Wls	-1.40274
S100a10	-1.41618
Leprotl1	-1.42155
Tceal1	-1.42306
Slain1	-1.42546
Meis1	-1.42911
Mgat5	-1.4303
Tuba8	-1.43052
H2-M3	-1.45065
4931406C07Rik	-1.45591
Glipr1	-1.45948
Ypel1	-1.46147
Hsdl2	-1.4644
Dop1b	-1.46469
Hoxa9	-1.46563
Fbxl8	-1.46643
Ldhb	-1.46866
Sec22c	-1.46917
Stat4	-1.47017
Ccrl2	-1.47247
Erap1	-1.474
Tmem254c	-1.47724
Trim30d	-1.48485
Chst15	-1.48616
Klhl24	-1.48878
Olfr1033	-1.49098
Ypel5	-1.49617
Lcp1	-1.49705
H2-Ab1	-1.49717
Id2	-1.50028
3830403N18Rik	-1.50151
Rab40b	-1.50457
Antxr2	-1.5081
P2ry14	-1.51232
Scaf11	-1.51282
Abhd4	-1.51344
Ctso	-1.51807
Tbc1d2b	-1.52473
Cdk6	-1.53219
Inpp5k	-1.53793
Dnase2a	-1.54123
Tmem140	-1.5463
Ikzf2	-1.55305
Ebpl	-1.5548
Sgk3	-1.55695
P2rx4	-1.55858
Lhfpl2	-1.55871
Mc5r	-1.55883
Gypa	-1.57116
Ramp1	-1.57314
Nqo1	-1.57377
Elmo1	-1.57591
Gata2	-1.58289
Prkch	-1.58367
Fyb	-1.59018
Osbpl8	-1.59593
Trim26	-1.59612
Cpq	-1.60313
Ift80	-1.60575
Creb3l2	-1.61628
Reep5	-1.61803
Sec24d	-1.6181
Gdi1	-1.63793
Tmem173	-1.64197
Pfn2	-1.64205
Psmb8	-1.64371
Cd274	-1.64849
Adgrl2	-1.649
Rab44	-1.65347
Spns3	-1.6542
Cdc42ep3	-1.65854
Lgals3bp	-1.65872
Ero1lb	-1.65993
Dhx58	-1.6621
Atp1b2	-1.68513
Dock8	-1.6894
Hsh2d	-1.69379
Atat1	-1.69471
Txndc16	-1.69525
Spata6	-1.69562
Tmem176a	-1.69735
Anxa9	-1.69772
Slc18a2	-1.69812
Paxx	-1.69984
Pbx1	-1.70469
Pdgfrb	-1.7049
Madd	-1.71087
Tslp	-1.7203
Ifi27	-1.72825
Hnmt	-1.72887
Slc7a7	-1.73323
Rin3	-1.73818
Vopp1	-1.74249
Platr17	-1.74454
Ddx58	-1.75355
Amn1	-1.75439
Ifitm3	-1.76674
Lcp2	-1.76821
Tnfaip3	-1.77377
Clec2d	-1.78483
Mcub	-1.7941
Aff4	-1.80106
Gsap	-1.80218
Smim14	-1.80316
Hsd17b11	-1.80378
Npc1	-1.80785
Ltb	-1.80808
Mmp14	-1.8119
Sfxn3	-1.81947
Cirbp	-1.82067
Eif4e3	-1.83574
Hist1h4h	-1.84093
Wbp1	-1.84446
Tmem50b	-1.8445
Tmem141	-1.8491
Fbxl20	-1.85064
Fam107b	-1.85208
Clec4d	-1.85336
Ifi47	-1.85746
Map4	-1.86109
Enpp5	-1.8679
Dkkl1	-1.88593
Dock11	-1.88694
Gstt3	-1.88749
Atp10d	-1.88815
Uba7	-1.88837
Abhd15	-1.89241
Cytip	-1.89312
Gcnt2	-1.89696
Ube2l6	-1.89768
Stat1	-1.91251
Tap1	-1.91441
Trim12a	-1.93296
Fam13b	-1.93647
Isg20	-1.94909
Sla	-1.94951
Dhrs3	-1.95544
Adgrg3	-1.96399
Arhgef6	-1.96628
Tapbpl	-1.96982
Usp18	-1.97046
Olfr655	-1.97967
Otos	-1.98508
Rab31	-1.99483
Dpp4	-2.00272
Paqr7	-2.00601
Pecam1	-2.00948
Serpina3g	-2.0214
Gbp3	-2.02799
Fxyd5	-2.03186
Ccng2	-2.03679
H2-T22	-2.03696
Fes	-2.03859
Kat2b	-2.04938
Clec2i	-2.05674
Adgre5	-2.06047
Cerkl	-2.06262
Car3	-2.06287
Ifit1	-2.07146
G530012D18Rik	-2.07522
Cd34	-2.07749
Hist1h1b	-2.07932
Mndal	-2.08859
Xaf1	-2.08945
Crlf2	-2.10463
Cd1d1	-2.10813
Tmem176b	-2.1155
Alox5	-2.11669
Plek	-2.11824
Sdsl	-2.12945
Ces2g	-2.15184
Fam189b	-2.16119
Clec4e	-2.18597
Pik3ip1	-2.18679
Retreg1	-2.18912
Egr1	-2.19134
Zbtb20	-2.19642
H2-T23	-2.20253
Crebrf	-2.21556
Stx3	-2.23977
Igfbp4	-2.24041
Dusp6	-2.24279
Hbb-bt	-2.24314
Ypel3	-2.24903
Mctp1	-2.25525
Psmb9	-2.25808
AC149090.1	-2.28521
Aim2	-2.29561
Phf21a	-2.29988
Tmsb15b2	-2.30365
Tmsb4x	-2.31055
Trat1	-2.33963
Alpk2	-2.34155
Dgka	-2.3462
Cpt1a	-2.35073
Rec114	-2.35722
Lmo4	-2.36871
Kansl1l	-2.37792
Erg	-2.38281
Il11ra1	-2.39534
Myo1d	-2.39537
Jakmip1	-2.39691
Cd63	-2.39743
Hacd4	-2.40781
Nuak2	-2.41104
Aqp9	-2.41155
Foxf2	-2.4123
Lck	-2.41918
Pdlim2	-2.42623
Psd3	-2.43253
Sh2d5	-2.44508
BC028528	-2.45555
Def8	-2.45616
Naaa	-2.46267
H2-D1	-2.48042
Slc9a9	-2.4812
Hist1h4c	-2.4903
Ccl27a	-2.49269
Klf6	-2.49291
Gpr34	-2.49875
Ctla2a	-2.50051
Phlda2	-2.50866
H2-DMb1	-2.51246
Tes	-2.52206
Fam110b	-2.53096
Anxa3	-2.53804
Hist1h4n	-2.5428
Btg2	-2.55263
Rnf122	-2.55271
S100a11	-2.58132
Irf1	-2.58621
Plppr3	-2.59776
Akr1c13	-2.61095
Gstm7	-2.62409
Ptpn22	-2.64109
H2-Oa	-2.6447
Il15	-2.64532
Alox5ap	-2.64889
Irak3	-2.65886
Parp8	-2.67155
Hyal3	-2.67726
Tnfsf10	-2.68448
Mettl7a1	-2.68888
Irgm2	-2.70249
Slc25a35	-2.7657
Igtp	-2.76822
Il31ra	-2.8218
Trp53inp1	-2.83019
Pcdhgc4	-2.83488
Cd93	-2.83995
Ndrg2	-2.86597
Ly6e	-2.87391
Gpr160	-2.87962
Plxdc1	-2.88584
Trf	-2.92293
Itgb7	-2.9421
Cnbd2	-2.94649
BC147527	-2.96795
Lyz2	-2.97661
Ncf4	-2.98293
Gzmb	-2.98761
Rsad2	-3.00197
Sdc2	-3.00952
Angpt1	-3.01066
Prss57	-3.01368
Trim16	-3.02131
H2-Ob	-3.04756
Ripply3	-3.05481
H2-DMa	-3.06469
Timp2	-3.06643
H2-K1	-3.07267
AC168977.2	-3.08351
Metrnl	-3.08894
B2m	-3.1008
Ndrg1	-3.12981
Rassf4	-3.147
Fam214a	-3.15616
Gm2a	-3.20733
Aldh1a7	-3.20869
Fcer1g	-3.21071
Dnajc6	-3.234
Cyp4v3	-3.24569
Slc4a8	-3.28135
Dyrk1b	-3.28316
Tgtp2	-3.29021
Aff3	-3.31169
Ifi203	-3.32212
Gm43191	-3.33259
Tnfrsf18	-3.3435
Siglecf	-3.38446
Serpine2	-3.38702
Adgrl4	-3.38957
Rgs1	-3.39341
Csf2rb	-3.40519
Cd72	-3.4101
Rapgef3	-3.41468
Ccl5	-3.44275
Oas3	-3.44909
Them7	-3.45746
Rgs2	-3.48355
Lair1	-3.49967
Tuba1a	-3.50462
Rnase6	-3.50499
Tmem71	-3.51806
Papss2	-3.5277
Galnt6	-3.52838
Lpcat2	-3.52878
Themis2	-3.53844
Pcgf2	-3.56472
Hdc	-3.57019
Aph1c	-3.62519
Insl6	-3.67454
St8sia6	-3.67765
Sp100	-3.74611
Lim2	-3.75891
Cdkn2c	-3.77525
Fam166a	-3.85268
Cd300a	-3.8584
Gbp2	-3.86891
Atp8b4	-3.87082
Gpr183	-3.89032
Rnase12	-3.90856
Spaca1	-3.91966
Fcgr2b	-4.00368
Ifitm1	-4.05264
Casp4	-4.05439
Serpini1	-4.10796
Tnfrsf26	-4.12715
Ctrc	-4.14233
Emb	-4.18844
Hba-a1	-4.21963
Cd27	-4.23194
Napsa	-4.23696
Tbxas1	-4.37345
BC035044	-4.39164
Nlrc5	-4.43118
Cd52	-4.55849
Mrgpre	-4.57685
Anxa1	-4.59724
Scin	-4.65809
Ltb4r1	-4.81019
Zbp1	-4.95389
Hba-a2	-5.00012
Ifi27l2a	-5.04563
Nkg7	-5.14112
H2-Eb1	-5.14479
Serpinb1a	-5.17077
Sqor	-5.20873
Padi2	-5.22493
Fut7	-5.30043
Gpr171	-5.37441
Nrxn1	-5.38221
Fcgr3	-5.45694
Cpne2	-5.49999
Pf4	-5.54919
Aldh1a1	-5.7517
Ffar2	-5.76986
Tacstd2	-5.97734
Cd53	-5.99005
Pdzk1ip1	-6.00378
Ctss	-6.19516
Plac8	-6.20872
Casp1	-6.29585
Cngb1	-6.30958
Tyrobp	-6.59603
Csrp3	-6.64178
Ms4a3	-6.67349
Cd163	-6.73569
Mpo	-6.95317
S100a8	-7.2235
Cpa3	-7.33348
Lat2	-7.51542
Ms4a2	-7.5348
Slpi	-7.64487
Jchain	-7.80767
Ccr2	-7.82393
Ly6c2	-7.85048
Ifi44	-7.93944
Ccl9	-7.96684
AL731706.2	-8.11912
Ms4a6b	-8.21804
Clec12a	-8.35745
Cd74	-8.44428
Il18	-8.44723
Rab19	-8.71176
Zfp969	-8.80397
Prss34	-8.84788
Tgtp1	-9.06681
Zg16	-9.07749
Cysltr2	-9.11931
Ly86	-9.17749
Ms4a6c	-9.24888
Igsf6	-9.5062
Ifi209	-9.59556
Plbd1	-9.68362
Lsp1	-9.82869
Tnfsf13	-10.073
Ctsg	-10.2179
Sell	-10.6021
B3gnt5	-10.9213
H2-Aa	-10.9595
Elane	-11.2654
H2-Q7	-11.5438
Mcpt8	-12.0502
H2-Q6	-13.3888
