# Supplementary material for: Global Transcriptomic and Characteristics Comparisons between Mouse Fetal Liver and Bone Marrow Definitive Erythropoiesis
Source: Cells. 2024 Jul 5;13(13):1149. doi: 10.3390/cells13131149 (PMC11240549; doi:10.3390/cells13131149)
Supplement: Supplementary file 1 [file cells-13-01149-s001.zip › Table S3 DEGs between FL CFU-E and BM CFU-E.xlsx]

## Sheet: BMCFUE_vs_FLCFUE
gene	log2FoldChange
Lin28b	12.9288
Ndufa4l2	11.4816
Snrpn	10.1441
Mrap	9.48531
Slc30a10	9.09545
Fam83g	7.69982
Hesx1	7.34116
Timp3	7.21045
Podxl	7.1941
Aqp3	6.82595
Mcts2	6.62774
Fgf13	6.54992
Plek2	6.30925
Igf2bp3	6.09223
Hopx	5.91831
Rps6ka6	5.30465
Spats2	5.02922
0610040J01Rik	4.72442
2510009E07Rik	4.34109
Tspan15	4.23649
Tspan12	4.21571
Sptb	4.15589
Hif3a	4.1077
6030468B19Rik	4.05331
Ddah1	4.05121
Pawr	3.9488
Tcf7l2	3.72803
Gm21060	3.724
Socs2	3.61203
Arhgdig	3.59922
Ninl	3.48762
Slc16a3	3.4055
Sh2d4a	3.36811
Spry1	3.33524
Arhgef3	3.29494
Arxes2	3.27782
Fabp5	3.19527
Clcn2	3.10266
Acp5	3.07152
Scd1	3.06484
Tgm2	3.06108
Hba-a2	3.0449
Gsta4	3.02029
Zfpm1	2.9831
Vangl1	2.95907
Ryk	2.92326
Morc4	2.88006
Hba-a1	2.87966
Lrrc56	2.82204
Rnf128	2.7746
Ier5	2.67509
B3gnt7	2.64494
Zfp979	2.62123
Tcaf1	2.62009
Mc2r	2.61947
Mt2	2.55994
Tmem255a	2.55305
Ctnnal1	2.47992
Nxpe4	2.47918
D330045A20Rik	2.45104
Dnmt3c	2.43647
Heca	2.43334
Egln1	2.35314
Csnk2a2	2.34905
Nags	2.34297
Arl5a	2.33574
Gab1	2.32323
Slc39a8	2.30478
Gpr155	2.28485
Ppp2r3a	2.26311
Ift140	2.25055
Cnn3	2.21656
Cited4	2.20124
Tns1	2.17808
Agpat4	2.17621
Bmp2k	2.17476
Gm10801	2.11917
Dclre1a	2.10713
Klhl23	2.09756
Calcrl	2.09305
Eid1	2.07415
Ank1	2.0625
Zfp992	2.05434
Cpd	2.04882
Myh10	2.00942
Plagl2	1.99007
Nrarp	1.98856
Irs2	1.97049
Gm10800	1.96946
Mis18bp1	1.95588
Mylk3	1.95319
March3	1.95245
Frmd4a	1.95098
Tpr	1.92534
Map3k1	1.92368
Zfp820	1.92109
Tbc1d24	1.91462
Hebp1	1.91424
Arrb1	1.90807
Itpripl1	1.89943
Arhgap23	1.88253
1300017J02Rik	1.87372
Ampd3	1.86932
Trim59	1.8661
Zcchc3	1.86503
Arsg	1.85436
Igf2r	1.84125
Ssx2ip	1.83587
Add2	1.82859
Fech	1.80064
St3gal6	1.78938
Qk	1.7655
Nek6	1.7608
Hemgn	1.74688
St3gal2	1.7421
Epb42	1.73141
Gm17655	1.71627
Nadk2	1.7139
Snca	1.70424
Bdh1	1.70189
Ltbp1	1.69945
Rhag	1.69615
Cpox	1.68588
Col5a1	1.68265
Capn5	1.68021
Zfp942	1.66649
Chsy1	1.65829
E2f5	1.65524
Tfpi	1.64449
Yod1	1.6385
Gjb2	1.63738
Ccdc186	1.63261
Fyn	1.62244
Chpf	1.59672
Lpcat1	1.58368
Cbx3	1.57855
Cul7	1.57013
Cenpe	1.567
Tmem246	1.56672
Tnfrsf14	1.5608
Osbp	1.55768
Mbd2	1.5399
Trim58	1.53862
Bex4	1.53156
Prdm11	1.529
Cdc42bpa	1.50304
Mpzl1	1.49782
Mgst3	1.49725
Scd2	1.49017
Hyal2	1.48469
Crebbp	1.47276
Igsf3	1.45891
Cdk8	1.45693
Ehhadh	1.45486
Samd15	1.44409
Ammecr1	1.43923
N4bp2l1	1.43301
Tmtc3	1.42623
Zfp322a	1.41754
Dock10	1.41097
Slc41a3	1.39811
Cul3	1.39301
Jcad	1.39106
Rapgef1	1.38753
Mki67	1.38599
Pklr	1.36985
Homer1	1.34239
Tmem131	1.34211
Tfrc	1.34087
Depdc1a	1.33796
Sowaha	1.33328
Myef2	1.33254
Rfesd	1.31419
Mov10	1.31329
Hk1	1.31213
Kif18a	1.31025
Idi1	1.3085
Gcnt1	1.30608
Slc2a1	1.30406
Brd1	1.3038
Itm2a	1.30069
Smim1	1.29845
Zfp982	1.29826
Rgs12	1.29635
Pacs2	1.29535
Rnf19a	1.2953
Cercam	1.29444
Pcx	1.29364
R3hdm1	1.29347
Nptn	1.29302
Ice1	1.29166
Zfp808	1.28646
Khsrp	1.27715
Armcx6	1.27686
Tab3	1.273
Ptcd3	1.26871
Smc4	1.26799
Fam83d	1.26555
A630089N07Rik	1.26509
Agap3	1.26164
Cyth3	1.2609
Gm3604	1.25355
Sipa1l3	1.25261
Armcx2	1.25183
Hectd1	1.25017
Cat	1.24936
Tmem56	1.24234
Zfp182	1.24151
Pacs1	1.23595
Ybx3	1.23185
Birc6	1.22929
Golim4	1.22626
Tlk2	1.22614
Srsf1	1.22307
Cd2ap	1.22271
Jade3	1.2177
Cmah	1.21573
Zfp960	1.2114
Fam8a1	1.21025
Atxn2	1.20669
Cetn4	1.20255
Dvl3	1.2005
Nrip1	1.19667
Pde3b	1.19612
Paxbp1	1.19276
Mef2a	1.19177
Tmc8	1.19124
Irak1bp1	1.19073
Paip1	1.19025
Neu3	1.18743
Dusp7	1.18134
Psip1	1.18056
Lmna	1.17973
Gab2	1.17959
Notch2	1.17469
Pnpo	1.17326
Naa16	1.17086
Acsl3	1.17032
Zfp944	1.16499
Gm4631	1.16456
Gm20716	1.16361
Zmiz2	1.15855
Zbtb33	1.15755
Fam120a	1.15742
Zfp239	1.15063
Clint1	1.14922
Gas2l1	1.1474
C530008M17Rik	1.14447
Fbxl14	1.13981
Ncapg2	1.13963
Bbs7	1.1392
Cops2	1.13536
Ubp1	1.1347
Spc25	1.13357
Katnbl1	1.13212
Rhobtb3	1.12911
Prpf38b	1.12822
Herc4	1.12667
Pip4p2	1.12445
Kif20b	1.12385
N4bp2	1.12011
Usp45	1.11876
Smad4	1.11732
Mt1	1.11663
Ppm1l	1.10547
Zfp975	1.10411
Ago2	1.102
Picalm	1.09839
Usp37	1.0933
Zfc3h1	1.09115
Lysmd3	1.08234
Grb10	1.08155
Wnk1	1.08106
Kbtbd8	1.07874
2700097O09Rik	1.07717
Tmem263	1.07492
Rdh10	1.07334
Tarsl2	1.07039
Slc31a1	1.06576
Rif1	1.06508
Mycbp2	1.05773
Pwwp2a	1.05736
Atp7b	1.05568
Arhgap5	1.05327
Zfp758	1.05283
Tstd3	1.05147
Slc16a6	1.04937
Ppfia1	1.04864
Icam4	1.04814
Chm	1.04654
Slc46a3	1.04651
Carnmt1	1.04475
Cacybp	1.04446
Sav1	1.04182
Tspan6	1.04152
Cul4b	1.04072
Top1	1.03968
Esf1	1.03396
Hnrnpa2b1	1.03257
Ranbp2	1.03221
Tent5c	1.03193
Fbxo11	1.0314
Aco1	1.03057
Upf1	1.03007
Zc3h18	1.02899
Adgra3	1.0276
Ccdc71l	1.02595
Polh	1.02247
Alad	1.02091
Prex1	1.02087
Zfp280d	1.0208
Usp7	1.01591
Ppox	1.01343
Upf3b	1.01216
Tlk1	1.01211
Rhd	1.01131
Hnrnpa0	1.01032
Ell2	1.00721
Srek1ip1	1.00526
Ahctf1	1.00374
Wdfy1	-1.00041
Kdelr1	-1.00054
Sigirr	-1.00076
1110051M20Rik	-1.00187
A630001G21Rik	-1.002
Abhd12	-1.00277
Tm2d2	-1.00328
Tk2	-1.00545
Mpnd	-1.00575
Aldh2	-1.00613
H2afv	-1.00714
Ganc	-1.00886
Prodh	-1.01002
1110032A03Rik	-1.01145
Fahd2a	-1.01176
Fam173a	-1.01227
Psme2	-1.01425
Rpn1	-1.01438
Xaf1	-1.01518
Hist2h2ac	-1.01976
Pet100	-1.01979
Hsdl2	-1.02307
Tapbp	-1.02345
Ada	-1.02512
2010111I01Rik	-1.02916
Pycard	-1.03029
Bace1	-1.03064
Tdrd7	-1.03077
Cux1	-1.0321
Tnfaip8	-1.03284
Slc35b1	-1.03581
H13	-1.03708
Tbl1xr1	-1.03714
Hist1h4h	-1.03851
Pcca	-1.0387
Pnp	-1.03935
Chpt1	-1.04007
Aktip	-1.04199
Cbr1	-1.04371
Psme1	-1.04505
Zyx	-1.04619
Pold4	-1.04859
Wdr45b	-1.04965
Irak4	-1.05276
Tmem120a	-1.05423
Dnajc25	-1.05709
P3h1	-1.05713
Ankrd44	-1.0611
Syk	-1.06144
Kansl1l	-1.06254
Shisa5	-1.06425
Hexb	-1.0662
Pon3	-1.06756
Atp4a	-1.06941
Idua	-1.0697
Dcxr	-1.07084
Gml2	-1.07201
Bphl	-1.0757
Trim34a	-1.07659
Nmi	-1.08069
Gm10273	-1.08121
Stt3a	-1.08178
Gpi1	-1.08209
Ddrgk1	-1.08253
Mettl7a1	-1.08424
Sdhc	-1.08984
Man2a2	-1.08989
Creld2	-1.0953
Dapp1	-1.09572
Syngr2	-1.0974
Amdhd2	-1.10141
Flot2	-1.10155
Gm20390	-1.10197
A230050P20Rik	-1.10294
Cryzl2	-1.10703
Jun	-1.10705
Cd9	-1.11124
Cdk2ap2	-1.11244
Slc10a3	-1.1154
Sirt3	-1.11671
Tmem42	-1.11728
Gm14327	-1.11805
Ddt	-1.12117
Spg21	-1.12117
Ostf1	-1.1232
Sem1	-1.12466
Hp1bp3	-1.12482
Gm3435	-1.12713
Xpc	-1.12738
Mlx	-1.12845
Wbp1	-1.12889
Akr1e1	-1.13147
Camk1	-1.13266
Tax1bp1	-1.13296
Tcta	-1.13334
Sptbn1	-1.13364
B230118H07Rik	-1.13971
Itpk1	-1.14058
Rftn1	-1.1409
Nxn	-1.14163
Uggt1	-1.1445
Cep55	-1.14501
Fut8	-1.14583
Plekha2	-1.15048
Surf4	-1.15374
Mindy1	-1.15386
Nudt18	-1.16159
Akr1b10	-1.16278
Dtnbp1	-1.16577
Decr2	-1.16872
Arhgap30	-1.16981
Srgn	-1.17447
Stambpl1	-1.17524
Mcfd2	-1.1783
Slc30a7	-1.18492
Trip6	-1.18613
Il2rg	-1.19154
Tspo	-1.19313
Erap1	-1.19567
Nucb1	-1.1997
Ssr4	-1.19984
Rnpep	-1.20466
Sat1	-1.21153
Pdia6	-1.21211
Mxd4	-1.21703
Ift57	-1.21704
Pex7	-1.21817
Arhgap4	-1.21869
Tapbpl	-1.22023
Sash3	-1.22297
Manba	-1.22962
Pak1	-1.23542
Rnf130	-1.24049
Hist1h2ah	-1.24415
Yipf2	-1.24613
Trim14	-1.24712
Mapkapk2	-1.24752
Ociad2	-1.24844
Ptpn7	-1.25452
Tmem43	-1.25482
Nrros	-1.26679
Sqor	-1.26965
Dock2	-1.27007
Zbed3	-1.27053
Tmem63a	-1.27541
Itga6	-1.28066
Hcls1	-1.28193
Tmsb15b1	-1.28335
Ak4	-1.2852
Bst2	-1.29118
Fbxo4	-1.29258
Cep85	-1.29909
Def8	-1.30177
Pgm1	-1.30423
Cd1d1	-1.30486
Actg1	-1.30748
Nckap1l	-1.31078
Msrb1	-1.31197
Cst3	-1.31335
Lamtor4	-1.32022
Etfb	-1.32222
Hist1h4c	-1.32424
Enpp1	-1.32566
Tap2	-1.3299
Elovl5	-1.33286
Abhd4	-1.33599
Twf2	-1.35288
Slc39a11	-1.35458
Cdkn2d	-1.36327
Edem2	-1.36451
Mtm1	-1.36628
Tspan5	-1.36738
Tmbim6	-1.36823
Adgre5	-1.37064
Xbp1	-1.37227
Nedd4l	-1.37529
Dock8	-1.38207
Cirbp	-1.38423
Mlec	-1.39248
Txndc12	-1.39259
Slc35e3	-1.3997
Phyh	-1.40137
Renbp	-1.4015
Arhgef2	-1.40603
Spint2	-1.40689
Lxn	-1.41629
S100a10	-1.41773
Dnajc3	-1.42171
Selenos	-1.429
Dap	-1.43215
Hist2h2aa1	-1.43851
S1pr4	-1.43983
As3mt	-1.44166
Sbk1	-1.44381
Grb2	-1.44675
Uba7	-1.45301
Irf7	-1.45655
Tbcd	-1.45665
St8sia4	-1.46406
Dgat2	-1.46771
Rab38	-1.46824
Cbx4	-1.4706
Skap2	-1.47581
Mppe1	-1.48788
Spon2	-1.49199
Gimap6	-1.49214
Reep5	-1.49701
Mcu	-1.50098
Krtcap2	-1.50123
Fndc3a	-1.50377
Hist1h4n	-1.50838
Rcbtb2	-1.51189
Cited2	-1.5137
Flna	-1.52626
Lgals9	-1.53519
Cables1	-1.53633
P4hb	-1.54077
Alpk2	-1.54463
Ano6	-1.54956
Cpq	-1.55305
Haghl	-1.56806
Mapkapk3	-1.57074
Cebpb	-1.57157
Tuba4a	-1.58182
Gng12	-1.58568
Plscr1	-1.58788
Cd48	-1.58909
Smim24	-1.60079
Ctse	-1.60164
Galk2	-1.60374
Anxa5	-1.60409
Vav1	-1.60483
Ero1lb	-1.61159
Itm2b	-1.61631
S100a13	-1.61839
Glipr1	-1.62457
Pxk	-1.63636
Cyb561a3	-1.64255
Megf9	-1.64328
Mmd	-1.6465
Lpcat4	-1.64743
Dglucy	-1.64885
Pik3cg	-1.65071
Gmip	-1.65518
Pimreg	-1.66694
Snx20	-1.667
Pfkp	-1.66746
Tmx4	-1.6722
Manf	-1.67282
Apoe	-1.67787
Gatm	-1.68659
Hhex	-1.68744
G6pc3	-1.68878
Tex2	-1.68914
Stat1	-1.68996
Tmem254c	-1.69109
Stap1	-1.69898
Rhoh	-1.70403
Hsd3b7	-1.70613
Prdx5	-1.70664
Calr	-1.70937
Myl12b	-1.71211
Ctps2	-1.71569
Apobec1	-1.7209
Evi2b	-1.72796
Pla2g15	-1.72957
Slc50a1	-1.73649
Itgb7	-1.74842
Pm20d2	-1.7559
Cpt1a	-1.7595
Mmp14	-1.76465
Ccdc122	-1.77491
Ccdc40	-1.79806
Paxx	-1.79996
1600014C10Rik	-1.80167
Sdsl	-1.80199
Hist1h2bg	-1.80615
Pdia5	-1.81875
Litaf	-1.82146
Trim12a	-1.84297
Panx1	-1.84681
Batf	-1.8681
Sdf2l1	-1.87082
Hist1h2ae	-1.87863
Selenop	-1.8846
Chst12	-1.88909
Selplg	-1.89088
Rassf5	-1.89373
Abca2	-1.89688
Lrrfip1	-1.90112
Glb1l	-1.91026
Fam189b	-1.92084
Hsd17b11	-1.92242
Dnase2a	-1.94504
Glrx	-1.94819
Gbp3	-1.96899
Arpc1b	-1.97386
Rac2	-1.97457
Gstm4	-1.98384
Plod3	-1.99894
Cyfip2	-2.00224
Trib2	-2.00248
Agpat2	-2.00358
Itm2c	-2.00364
Ap1s2	-2.02017
Cry1	-2.02084
Ass1	-2.02208
Bin2	-2.02316
Homez	-2.04982
Aqp9	-2.05147
Rnaset2a	-2.05339
Pfkfb3	-2.05836
H2-T22	-2.06545
Ifi27	-2.07539
Gpsm3	-2.08134
Card19	-2.09201
Samd10	-2.0936
H2afy	-2.1009
Idh1	-2.10195
Mboat2	-2.10722
Impdh1	-2.11342
Sccpdh	-2.11701
Acot7	-2.12225
Tle6	-2.12845
Ces2g	-2.13697
Sec22c	-2.13899
Ptprc	-2.14236
Icam2	-2.14236
Hsh2d	-2.14249
Npl	-2.14835
Sh3bgrl3	-2.17146
Pomgnt2	-2.17781
Edem1	-2.18643
Ly6e	-2.19348
Fam166a	-2.19946
Plcl2	-2.21125
Mc5r	-2.22341
Limk1	-2.23473
Mogat2	-2.2412
Dennd2d	-2.24675
Tec	-2.24941
Ldlrad3	-2.26593
Rtp4	-2.26624
Naglu	-2.28475
Gstt2	-2.28562
Msra	-2.28997
Smim14	-2.30571
Kctd1	-2.31435
Nlrx1	-2.32172
Rnaset2b	-2.32507
Cmtm3	-2.33106
Ifitm2	-2.33312
Cyba	-2.33456
Capg	-2.33594
Slc22a3	-2.33893
Crlf2	-2.34143
Suox	-2.34264
Ypel5	-2.37546
Slc45a3	-2.37988
Myo1g	-2.38144
Lta4h	-2.40359
Ndrg2	-2.40422
Hexa	-2.40477
Tuba1a	-2.40531
Ccdc69	-2.41519
Neu1	-2.42985
Cytip	-2.43665
Tcirg1	-2.44367
Gnaq	-2.44391
Tmem229b	-2.44435
Car9	-2.44463
Lrmp	-2.47093
Rgs19	-2.48718
Tmem38b	-2.49296
Il1rl2	-2.5022
Aldh1a7	-2.53418
Adgrl2	-2.54587
AC149090.1	-2.55427
Rogdi	-2.55989
Dpp4	-2.57926
Pkm	-2.62633
Uap1l1	-2.62828
Tmed3	-2.63229
Orai1	-2.65575
G530012D18Rik	-2.66041
Oasl1	-2.66677
Paqr7	-2.69293
Parvg	-2.69371
Ica1	-2.70165
Lcp2	-2.70824
Celf2	-2.70877
Gsdmd	-2.70916
Fkbp1b	-2.72382
Csf2ra	-2.72782
Sp140	-2.73186
S100a1	-2.73192
Grn	-2.75799
Cdkn2c	-2.77211
Oas1a	-2.77366
H2-D1	-2.79422
Smpd2	-2.79486
Igtp	-2.79905
Tmem205	-2.80024
Laptm5	-2.80091
Tap1	-2.81403
Emilin1	-2.81642
Mical1	-2.81861
Mgat5	-2.84585
Arhgdib	-2.85847
Cd37	-2.87603
Ccdc125	-2.88171
Pecam1	-2.89317
Il15ra	-2.89927
Gata2	-2.9
Snx10	-2.90995
Trim47	-2.91205
Klhl6	-2.92703
Dock11	-2.93992
Mboat1	-2.93996
H2-K1	-2.96641
Abcd2	-2.97058
Cerk	-2.98163
Slc8b1	-2.98697
H2-DMa	-3.00073
Cnbd2	-3.01723
Cers6	-3.03303
Ubtd1	-3.0364
Gp5	-3.06707
B2m	-3.0867
Tubb6	-3.11961
Fam107b	-3.13553
Slc25a45	-3.13788
Wdfy4	-3.15142
Sp110	-3.15478
Dhx58	-3.16426
Ncf2	-3.16672
Tm6sf1	-3.16796
Cotl1	-3.169
Muc13	-3.1893
Slc28a2	-3.20691
Trim30a	-3.21916
Rab3d	-3.23811
Pdzk1ip1	-3.25439
Tcn2	-3.2684
Tmsb15b2	-3.28447
5430427O19Rik	-3.30083
Ikbke	-3.33511
Itgal	-3.34945
Vim	-3.37009
Rassf4	-3.38466
Gsn	-3.41899
H2-M3	-3.41908
Sort1	-3.43366
Tor3a	-3.43697
Rab32	-3.43993
Cmtm7	-3.44234
Lgals3bp	-3.44957
Slc31a2	-3.45026
Ltbr	-3.4598
Zg16	-3.45985
Rab37	-3.4842
Plcg2	-3.49918
Rcsd1	-3.50558
Adam15	-3.50627
Otulinl	-3.50872
Enpp5	-3.56574
Fam69b	-3.56894
Acap1	-3.60415
Slc17a9	-3.60754
Pafah2	-3.60929
Ctrc	-3.6177
Lpgat1	-3.62402
Ifi47	-3.65317
Tgtp2	-3.65588
Atp2a3	-3.66911
Siglecf	-3.67744
Haao	-3.67776
Galns	-3.6778
Tcp11l1	-3.67871
Hist1h1b	-3.69083
Cebpd	-3.69178
Papss2	-3.70136
Gstt3	-3.70442
Arid5a	-3.70862
Laptm4b	-3.76222
Trim16	-3.76516
Traf3ip3	-3.8015
Emid1	-3.806
Vsir	-3.80736
Cracr2b	-3.80947
Retreg1	-3.86818
Matk	-3.86893
Rapgef3	-3.8822
Galnt6	-3.8892
Cd84	-3.91955
Il11ra1	-3.92269
Tnfrsf13b	-3.95846
Pik3ap1	-3.95898
Sun2	-3.95934
Mlkl	-3.98455
Cxxc5	-3.98471
Hpn	-4.00977
Lair1	-4.02633
Cd27	-4.02956
Csf2rb	-4.06572
AL731706.2	-4.07066
Tnfrsf1a	-4.07402
Clec4d	-4.08599
Gca	-4.09221
Lcp1	-4.10464
Irak3	-4.13066
Tbc1d10c	-4.14375
Spns3	-4.14834
Cd68	-4.20168
Rflnb	-4.21061
Vill	-4.21289
Tnfrsf1b	-4.2224
Ptpn18	-4.2251
Wls	-4.23051
Bin1	-4.2667
Cfp	-4.2729
Elk3	-4.28291
Dnajc6	-4.28498
Ramp1	-4.31096
Sec24d	-4.31726
Nuak2	-4.32116
Rgs2	-4.3411
Hfe	-4.36437
Alas1	-4.37292
Elmo1	-4.38734
Aldh1b1	-4.40988
Cnn2	-4.42012
Cd63	-4.42321
Trim45	-4.42362
Aldh1a1	-4.43423
Krt18	-4.45309
Fli1	-4.46009
F2rl3	-4.47316
Gpx3	-4.5024
F10	-4.51132
Psmb9	-4.51448
Eif4e3	-4.54507
Pik3ip1	-4.54673
Ifitm3	-4.57999
Akr1c13	-4.62572
Tmem50b	-4.6437
Isg15	-4.66911
S100a11	-4.67547
Hnmt	-4.68784
Cd300a	-4.79107
Pdlim2	-4.80075
Clec4a2	-4.83931
Rab27a	-4.86061
Spi1	-4.87402
Arhgef6	-4.88583
Tmem176b	-4.88824
Gstm1	-4.89455
Ifitm1	-4.90493
Gmfg	-4.91553
Pde2a	-4.92416
Ttc39c	-4.92821
Hdc	-4.93014
H2-DMb1	-4.95393
Parp8	-4.96373
Car1	-4.97157
Psmb8	-4.97173
Rasgrp2	-5.01361
Palm	-5.03117
Trf	-5.03177
Dram1	-5.05856
Prkch	-5.09382
Casp4	-5.10568
Ncf4	-5.1622
Tmem141	-5.1853
B3gnt8	-5.18571
BC028528	-5.21198
Nucb2	-5.26256
Rab31	-5.28421
Lmo1	-5.29668
Tmem176a	-5.32725
Prom1	-5.33588
Irf1	-5.38217
Slco3a1	-5.40127
Arl11	-5.46661
Limd2	-5.48896
Rin3	-5.49453
Prss16	-5.50013
Tes	-5.50581
Mctp1	-5.51864
Sirpa	-5.52297
Afap1	-5.58116
Igfbp4	-5.6136
Aim2	-5.63962
Sp100	-5.68286
Timp2	-5.68685
Phlda2	-5.70504
Tacstd2	-5.75588
Alox5ap	-5.77008
Tmsb4x	-5.78585
Card9	-5.78929
Tmem53	-5.80217
Gadd45b	-5.83517
Il16	-5.90207
Unc93b1	-5.91782
Sema4a	-5.94201
Dok3	-5.94857
Tnfrsf26	-5.98706
Ldhb	-5.98977
Pxylp1	-6.05516
Emb	-6.07395
Tgtp1	-6.14375
Igsf6	-6.16859
Msantd3	-6.1743
Dtx4	-6.19747
Fcgr3	-6.22785
Fcor	-6.23628
Coro1a	-6.2918
Ppp1r18	-6.29821
Hcst	-6.30325
Sell	-6.31343
Il21r	-6.31404
B4galt6	-6.32981
Themis2	-6.35328
Anxa1	-6.35922
Hoxa9	-6.3903
Lst1	-6.45817
Vcam1	-6.4905
Selenom	-6.49705
Adssl1	-6.5017
Chst13	-6.50685
Rab44	-6.5257
Ebi3	-6.56564
Cyth4	-6.60053
Serpinf1	-6.62559
Tyrobp	-6.62987
Slco4a1	-6.6819
Soat1	-6.68581
Fcnb	-6.73187
Fcgr2b	-6.77048
Gpr160	-6.80128
Cd79b	-6.8592
1700020L24Rik	-6.87478
Fcer1g	-6.92112
Fut7	-6.98596
Wfdc21	-7.01944
Cst7	-7.02316
Pstpip1	-7.03956
Myl10	-7.09001
Cldn15	-7.14527
Mgst2	-7.1722
Ptpn22	-7.20374
Nfam1	-7.20883
Mndal	-7.21372
Tifab	-7.24593
Gm2a	-7.30311
Ptgs1	-7.31072
Atp8b4	-7.3174
Cd69	-7.41473
Plaur	-7.42644
Lbp	-7.45043
Cd34	-7.45545
Rab7b	-7.47216
Fes	-7.48264
Tmem173	-7.49281
Lyz2	-7.49495
Gm9733	-7.53106
Adgrg3	-7.56241
Serpine2	-7.56553
Ncf1	-7.61026
S100a9	-7.61978
Lrg1	-7.73025
Anxa3	-7.76583
Gpc1	-7.85522
Ctsh	-7.88493
Cpne2	-7.93735
Lcn2	-7.98205
Gfi1	-7.98498
Mrgpra2b	-8.13713
Ccr2	-8.1688
G0s2	-8.20255
Ltb4r1	-8.2194
Prss57	-8.27525
Fxyd5	-8.34652
Plac8	-8.35465
Fgl2	-8.36363
Tuba8	-8.37051
Napsa	-8.37341
Cd93	-8.40824
Kcnip3	-8.41039
Mgst1	-8.52666
Mgl2	-8.58308
Clec4e	-8.66308
Gm21188	-8.75741
Myo1f	-8.77986
Zfp969	-8.88584
Mtus1	-9.02176
Csf3r	-9.06932
Bex6	-9.07167
H2-Q7	-9.07521
C3	-9.0769
Cd52	-9.09791
Tmem119	-9.15437
Ccl9	-9.19995
Pglyrp1	-9.20739
Mcpt8	-9.21026
Fbp1	-9.2157
Prtn3	-9.28891
Clec5a	-9.31808
Hsd11b1	-9.33996
Irf8	-9.40293
Jdp2	-9.42199
Atp1a3	-9.48414
Serpina3g	-9.49451
Ly86	-9.50942
Dmkn	-9.54047
Plppr3	-9.57168
Them7	-9.63509
Sgms2	-9.67228
Nkg7	-9.73596
Ms4a6b	-9.76819
Ly6c2	-9.77074
S100a8	-9.77458
Casp1	-9.80139
Gda	-9.8243
Tfec	-9.88691
Serpinb1a	-9.93274
Kcnk12	-9.97686
Cd53	-9.98539
Ms4a3	-10.1336
Chdh	-10.2074
Elane	-10.3376
B3gnt5	-10.5322
B4galt4	-10.5346
Slpi	-10.5454
Sh2d5	-10.5494
Ctsg	-10.5814
Ms4a6c	-10.6073
Cebpe	-10.6925
Vav3	-10.7868
Mpo	-10.8337
Tspan2	-10.9347
H2-Q6	-11.1519
F13a1	-11.3336
Ckap4	-11.3342
Trem3	-11.3794
Tnfsf13	-11.4174
Sla	-11.9844
Hvcn1	-11.986
Adgrl4	-12.0733
BC035044	-12.081
Clec12a	-12.7575
Hp	-13.3691
Hk3	-13.4007
