# Supplementary material for: Global Transcriptomic and Characteristics Comparisons between Mouse Fetal Liver and Bone Marrow Definitive Erythropoiesis
Source: Cells. 2024 Jul 5;13(13):1149. doi: 10.3390/cells13131149 (PMC11240549; doi:10.3390/cells13131149)
Supplement: Supplementary file 1 [file cells-13-01149-s001.zip › Table S4 DEGs from same-stage comparison between FL and BM terminal erythropoiesis.xlsx]

## Sheet: ProE_mBMvsmFL
gene	log2FoldChange
Plscr4	-6.95018
Cxcr4	-6.94687
Gda	-6.58976
Chst10	-6.58398
Cpne2	-6.55189
Nefh	-6.33967
Aldh1a1	-6.27967
Lgals3bp	-6.24677
Rph3al	-5.9052
H2-Q4	-5.77588
Trdv2-2	-5.66711
Tnfsf13	-5.46626
Tap1	-5.45079
Adgrg7	-5.4156
Car1	-5.29984
Aldh1a7	-5.28153
Agtr1a	-5.24147
Oas1a	-5.21492
Mmp14	-5.01445
Psmb8	-4.96836
Sdsl	-4.89262
Psmb9	-4.82017
Sp100	-4.67381
Tmem8	-4.65002
Clca3a1	-4.6405
Gm49134	-4.63643
Nfic	-4.5971
Dnajc6	-4.58547
Ctse	-4.54769
Xaf1	-4.46277
Lmcd1	-4.46136
Amigo2	-4.42885
Galns	-4.41751
Adam33	-4.3764
Cacna1e	-4.27485
Cyfip2	-4.27317
Oasl1	-4.27056
Gbp7	-4.26128
Zbtb7b	-4.17786
Lgals9	-4.1725
Fads3	-4.15238
H2-Q7	-4.15105
Adgrl2	-4.12346
Ifitm3	-4.0614
Oas3	-4.00618
Acsl6	-3.97026
Bmp1	-3.91849
Nfia	-3.90768
Gatm	-3.86916
Rftn1	-3.84762
Gata2	-3.83754
Mlkl	-3.83696
Isg15	-3.78761
Zbed3	-3.78664
Oas1c	-3.71387
Stxbp1	-3.61801
Plxdc1	-3.6101
Suox	-3.60851
Trib2	-3.53365
Furin	-3.53321
Rab38	-3.53001
Irf1	-3.51819
Hpn	-3.40277
Aldh3b2	-3.39247
B2m	-3.37891
H2-Q5	-3.3647
Rsad2	-3.34576
Fam107b	-3.3257
Tnfaip3	-3.32256
Ripor1	-3.29354
Ntn4	-3.26234
Slc25a24	-3.25876
Igtp	-3.23114
Agap1	-3.23084
Samd4	-3.22819
Zg16	-3.21175
Shank3	-3.20348
Hsh2d	-3.19971
Eng	-3.16323
Rtp4	-3.14043
Myb	-3.12999
Plcl2	-3.12896
Bst2	-3.12472
Cbx4	-3.11335
Gm43802	-3.0676
Ifi47	-3.0673
Hdac7	-3.06666
Cpt1a	-3.05966
Ly6e	-3.05823
Creb3l2	-3.03856
Ces2g	-3.03503
Ifi27	-3.03242
Pdzk1ip1	-3.02783
Bahcc1	-3.01176
Ppp2r5b	-3.00608
Ifitm2	-2.99987
Lhfpl2	-2.9924
Cmtm7	-2.99163
Tgtp2	-2.98606
Ephx2	-2.97941
Dhx58	-2.96505
Spon2	-2.96449
Sec14l2	-2.96378
Pitpnm1	-2.95249
H2-K1	-2.91548
Gna15	-2.8925
Ifngr1	-2.88934
Samd9l	-2.88117
Ptpn7	-2.87633
Dock10	-2.87298
Zfp316	-2.84519
Dkkl1	-2.84338
Ankrd13b	-2.84098
Trim30a	-2.83564
Arap3	-2.82292
Paqr9	-2.81282
Arsb	-2.78222
Sqor	-2.78133
Ptpn13	-2.75813
Trpv2	-2.74607
Runx3	-2.74568
Nckap1l	-2.73796
Hoxa9	-2.7368
Cdk6	-2.73297
Enpp1	-2.72759
Mboat2	-2.7239
Gm7897	-2.67188
Sfrp4	-2.66272
Gch1	-2.66267
Cachd1	-2.66025
St5	-2.64861
Plscr1	-2.61188
Il15ra	-2.60773
Rnf125	-2.58972
Slc39a6	-2.57523
Plxnc1	-2.56445
Adgre5	-2.55065
Cnr2	-2.53509
H2-Q6	-2.53182
Agpat3	-2.5279
Spint2	-2.5273
Wdr35	-2.51867
Klf9	-2.50334
Map7	-2.4681
Apobec1	-2.46437
Cnp	-2.45308
Chst12	-2.44917
P2ry1	-2.43948
St3gal6	-2.43236
Dlg3	-2.42411
Irf7	-2.42091
Gp5	-2.41774
Tspan13	-2.36209
Rnf213	-2.35826
Trip6	-2.35826
Parvg	-2.33595
H2-D1	-2.32964
Plekha6	-2.32402
Hcls1	-2.30546
Slc38a9	-2.28431
Tagln2	-2.2749
Lrmp	-2.27146
Glrx	-2.26523
Ifih1	-2.22743
Adamts3	-2.22104
Arhgap18	-2.21952
Sptssa	-2.19575
Pde4a	-2.19225
Nfix	-2.18735
Jade2	-2.1844
Il1rl2	-2.17844
A230050P20Rik	-2.17079
9530077C05Rik	-2.15823
Zfp710	-2.15633
Tpcn2	-2.13828
Stat5a	-2.13769
Ptpn6	-2.12972
Slc7a7	-2.11738
B3gnt2	-2.10482
Prkra	-2.1021
Dnajb2	-2.09246
Selenon	-2.07736
Selplg	-2.07063
C1qtnf12	-2.06844
Clec2f	-2.06487
Lzts2	-2.06219
Phyhip	-2.038
Myo1d	-2.03473
H2-T24	-2.0308
H2-T23	-2.02725
Sp110	-2.02377
Plvap	-2.02119
Slc25a45	-2.00534
Klhl22	-2.00159
Gkap1	-1.9931
Sphk1	-1.98481
Chd3	-1.98164
Ift57	-1.97772
Slc7a4	-1.97673
Wdsub1	-1.97116
Rnf130	-1.96925
Abcd3	-1.96343
Ppargc1b	-1.95927
1700017B05Rik	-1.95008
Dhcr7	-1.94013
Khdrbs3	-1.93263
Rec8	-1.90572
Stard10	-1.90525
Nfkb1	-1.90235
Lipa	-1.90193
Fzd7	-1.88336
Mfhas1	-1.88094
Casp3	-1.87788
Capg	-1.87495
Stk26	-1.87285
Cryl1	-1.86684
Sept4	-1.86594
Repin1	-1.86087
Tle3	-1.84921
Scarb2	-1.83623
Bcl2l11	-1.83522
Abcc4	-1.8264
Plcb4	-1.82575
Cntln	-1.82006
H2-DMa	-1.81268
Zkscan17	-1.79668
Slc6a20a	-1.79123
Aqp1	-1.7844
Kif1c	-1.78245
Ptpn9	-1.77854
Aifm2	-1.76774
Tinagl1	-1.76332
Nrros	-1.76121
Spn	-1.75503
Cd36	-1.75085
Sp140	-1.74505
Oas1b	-1.7445
Tor4a	-1.7323
Stat1	-1.7245
Def8	-1.71419
Slc44a1	-1.70697
Klhl24	-1.70024
Tap2	-1.6997
Entpd6	-1.68975
Selenop	-1.6855
Fpgs	-1.68427
Flna	-1.67973
Coro7	-1.67624
Tesk1	-1.67102
Cbr1	-1.66734
Fam69a	-1.66608
Faap100	-1.66522
Dnajc10	-1.64942
Olfr1033	-1.6452
Cnnm2	-1.62109
Ddit4	-1.61279
Idua	-1.61099
Trp53bp2	-1.60392
Cpt1c	-1.5948
Gm9855	-1.59314
Tspan4	-1.58535
Fads2	-1.58351
Pdcd4	-1.56985
Ulk2	-1.55744
Rnf138	-1.55671
Usp18	-1.54205
Xlr4a	-1.53825
Bcl7c	-1.53304
Rasal3	-1.53282
Ccdc157	-1.5287
Gaa	-1.52724
Pik3r2	-1.52276
Dyrk3	-1.52101
Smyd3	-1.51433
Arhgef25	-1.50516
Xlr4b	-1.50174
Cacna1h	-1.50145
Trim12a	-1.4937
Cyb561a3	-1.48942
Spred1	-1.48309
Smo	-1.48185
Enpp4	-1.48042
Gng12	-1.47492
Nmi	-1.4717
Dpy19l4	-1.46792
Kdm5b	-1.46295
Pkd1	-1.45531
Wdr60	-1.4496
Tctn1	-1.44325
Aqp9	-1.44274
Herc6	-1.44025
Cela1	-1.43517
Gm9973	-1.43003
Npepl1	-1.42908
Zdhhc1	-1.42761
Cmpk2	-1.42191
Ttll1	-1.42176
Cd37	-1.42095
Spire2	-1.40745
Fnbp1	-1.37872
Akna	-1.3744
Iqcd	-1.3711
Ncoa1	-1.37014
Tapbp	-1.3689
Mfsd9	-1.36542
Tgif1	-1.36498
Fcho1	-1.357
Atxn7	-1.35378
Laptm5	-1.35178
Nt5dc3	-1.34891
Tjp1	-1.34827
Vasn	-1.34779
Gramd1a	-1.34013
Zfp12	-1.33663
Wdr92	-1.33663
Cd44	-1.33183
Tbcd	-1.32345
Grap2	-1.30505
Pik3cg	-1.30285
Scml2	-1.30194
Slc40a1	-1.29945
Elovl5	-1.28981
Srgn	-1.27894
Arsa	-1.27436
Sh3kbp1	-1.27321
Epdr1	-1.2707
Sh3tc2	-1.27055
Ptprs	-1.26117
Map7d1	-1.25652
Mef2d	-1.25584
Selenbp1	-1.25551
Trim26	-1.23865
Oxct1	-1.23413
Isg20	-1.231
Gnb4	-1.23012
Hspb6	-1.22511
Yif1b	-1.22487
Pfkfb4	-1.22138
Mettl8	-1.21964
Nin	-1.21717
Mthfd1	-1.2166
Sox12	-1.2131
Msrb2	-1.21011
Frat2	-1.20771
Slc25a22	-1.20595
Sc5d	-1.20212
Pxn	-1.20197
Pura	-1.1996
Scly	-1.19941
Megf9	-1.19619
Trim2	-1.19617
Dnase2a	-1.18604
Cyba	-1.18316
BC037034	-1.18043
Fam168a	-1.17182
Mapre2	-1.16949
Zfp729a	-1.16843
Zbtb38	-1.16796
Notch2	-1.16669
Zdhhc17	-1.16599
Cacna1g	-1.16278
Ppt2	-1.16023
Aldh4a1	-1.15906
B4galnt1	-1.15864
Klf10	-1.15688
Rfx5	-1.15384
Gnptab	-1.14938
Gdf3	-1.14713
Jmjd1c	-1.14408
Kif13a	-1.14407
Dtx3l	-1.13573
Gna12	-1.13536
Foxn3	-1.12959
Acsl4	-1.12682
Hccs	-1.12658
Sfxn3	-1.12516
Man2a1	-1.11994
Shisa5	-1.1188
1190002N15Rik	-1.11282
Agrn	-1.11074
Cmtm6	-1.10754
Tigd2	-1.10522
Kbtbd7	-1.10218
Kmt2b	-1.09971
Wdr34	-1.0971
Gsdmd	-1.09223
Camkk2	-1.08384
Fbxo10	-1.08014
Gja1	-1.07945
Wdr41	-1.07887
Heatr5a	-1.07618
Enkd1	-1.07522
Rela	-1.07269
Hps1	-1.07247
Pgghg	-1.07022
D16Ertd472e	-1.06949
Nomo1	-1.06632
Scamp1	-1.06602
Atp1b2	-1.05573
Ccdc88a	-1.05289
Arhgap45	-1.05268
Pnpla2	-1.05195
Stat2	-1.05041
Zfp358	-1.04902
Ntpcr	-1.04841
Tfe3	-1.04475
Sept9	-1.04334
Mast3	-1.03726
Txndc5	-1.0362
Cdkn2c	-1.03609
Tmem41b	-1.03414
Ankrd13a	-1.02907
Inpp5d	-1.02701
Slc25a4	-1.02679
Fam3c	-1.02441
Rangrf	-1.02086
Itm2b	-1.01452
Eif4ebp1	-1.01395
Ndfip1	-1.01389
Tpcn1	-1.0099
Wsb2	-1.0098
Nxpe3	-1.00864
Acyp2	-1.00381
Ugcg	-1.0033
Mvb12b	-1.00208
Mapkapk2	-1.00029
Jak1	-1.00025
Gypc	1.00366
Cd2ap	1.0057
Rhbdd1	1.0083
1700037H04Rik	1.01055
Slc1a4	1.01419
Frmd4a	1.02378
Shmt2	1.02868
Gng5	1.0343
Nck2	1.0414
Lyl1	1.04292
Gstm5	1.05279
Urod	1.05493
Ier5	1.06373
Slc41a3	1.06641
Mst1	1.06993
Josd2	1.07004
Abcb10	1.07031
Rab3ip	1.07295
Frrs1	1.07655
Naip2	1.08008
Popdc2	1.08579
Klhl23	1.08588
Arl5a	1.0867
Chchd7	1.08783
Ccdc27	1.0953
Mff	1.09836
Ackr1	1.11589
Cpd	1.12074
Ptdss2	1.12493
Rab3il1	1.12507
Gadd45g	1.12873
Dstn	1.13195
E2f5	1.14814
Alad	1.15011
Mthfr	1.15125
Ptk2	1.15613
Gm45268	1.16358
Sertad1	1.16455
Acbd4	1.16651
Gnai3	1.16833
Bcl2l1	1.17016
Ell2	1.18901
Itpripl1	1.20119
Fam162a	1.20373
Ankrd9	1.21284
Gcnt1	1.21668
Extl1	1.21749
Zdhhc9	1.21961
Snca	1.22449
Gss	1.22657
Abcd1	1.22749
Hist1h4h	1.22833
Inka1	1.23078
Ift140	1.24202
Slirp	1.24253
Hist1h2af	1.24349
Tceal8	1.24638
Fech	1.24715
Otub2	1.25532
Ppard	1.25859
Ptp4a3	1.26246
Gucd1	1.26363
Vasp	1.27134
Hist1h2ap	1.27568
Acadsb	1.2768
Ssx2ip	1.28223
Gm48269	1.2832
Gm21897	1.28341
Gm9830	1.29375
Ap5s1	1.30874
Tent5c	1.30962
Cpeb4	1.31894
Trp53bp1	1.32545
Nol4l	1.3355
Slc22a4	1.35218
Plagl2	1.36146
Cpox	1.36236
Pbx3	1.37333
Icam4	1.37541
Zbtb8os	1.37581
Chsy1	1.38078
Erfe	1.38166
Hist3h2a	1.38504
Pkp4	1.38645
Plekhg5	1.3947
Stat3	1.40303
Rfesd	1.40663
Gm8203	1.40906
Pdxp	1.4164
Rnf19a	1.42128
Snx29	1.43129
Nt5dc2	1.43668
Tbc1d1	1.44402
Apol8	1.45432
Map4k1	1.45634
Lmo4	1.4732
Ints6l	1.48337
Gm48216	1.50155
Gm6641	1.51361
Btg2	1.52466
Mfsd13a	1.527
Pdia2	1.52905
Adcy7	1.5299
Man1a	1.53558
Samd11	1.5437
Hspbap1	1.55032
Ncoa4	1.55129
Tbc1d24	1.55708
Pklr	1.56679
Hist2h2bb	1.57018
Lck	1.59623
Grtp1	1.6052
Art4	1.6078
Cenpb	1.60923
Arhgap10	1.6169
Spef1	1.63386
Cited4	1.64693
Hbq1b	1.65743
Agfg1	1.6675
Mthfd2	1.69278
Fam210b	1.69974
Slc39a8	1.70684
Eif5a2	1.71182
Fuca2	1.71742
Cracr2a	1.73106
Fhdc1	1.73337
Tmcc2	1.73453
Pfkl	1.7361
Slc6a9	1.74257
Gm21738	1.76503
Mgst3	1.76557
Gm49274	1.772
Smim1	1.7723
Acp5	1.77563
Ier3	1.78757
Tnfrsf21	1.799
Bbs7	1.79958
Gsta4	1.80637
Gm48493	1.81223
Cltb	1.81583
Magi3	1.82609
Ifitm7	1.83751
Vangl1	1.83908
Slc4a1	1.84039
Hdac11	1.84517
Crlf3	1.87695
Paqr6	1.90461
Xpo7	1.91054
Vegfa	1.91342
Gm48416	1.91679
Hsd17b14	1.9285
Carmil3	1.93357
March3	1.94775
Fam214b	1.98214
Bmp2k	1.98267
Gm45665	2.00431
Alas2	2.01016
Arrb1	2.01566
Ptgr1	2.02207
Cited2	2.04224
Plin3	2.04621
Gm47102	2.05513
Slc25a37	2.06424
Fyn	2.06575
2700081O15Rik	2.08006
Rgcc	2.1074
Cat	2.1154
Prdm11	2.1307
Gm11168	2.13969
Mid1-ps1	2.14728
Pim1	2.19684
Fam169a	2.2002
Btn1a1	2.21891
Sh3yl1	2.22462
Wnk4	2.23077
Tcf7l2	2.25875
Gm48132	2.26534
Mcts2	2.27339
Hspa12b	2.28306
Slc16a13	2.2983
Grb10	2.30553
Cdc25b	2.30912
Cul7	2.34123
Egln1	2.36272
F2r	2.39402
Ppp2r3a	2.40081
Lars2	2.41022
Tspan14	2.41693
Gm10720	2.43042
Hcn3	2.48594
Gm9762	2.55511
6030468B19Rik	2.57714
Gm3052	2.5913
Gm12895	2.60014
Hbb-bs	2.61534
Arhgdig	2.66353
Hbb-bt	2.66456
Ank2	2.68181
Hba-a1	2.69412
Reg2	2.72181
Adgra3	2.75915
Gm48415	2.76126
Dok4	2.77032
Glipr2	2.77317
Ccnb1ip1	2.79522
Mt1	2.80431
Zfp667	2.84132
Gm10801	2.84466
Rps4l	2.85443
Smim3	2.88355
Fkbp1a	2.93382
Bnip3	3.03022
Ggta1	3.04645
Gm38356	3.05146
Tmod1	3.05475
Hba-a2	3.06008
Gm42669	3.10567
Pkm	3.12067
Trib3	3.12507
Ctnnal1	3.13397
Pygl	3.13695
Slc30a10	3.15637
Hba-x	3.15717
Rtn2	3.16751
Gm10717	3.24653
Ccdc92b	3.24875
Gm10722	3.32426
Ampd2	3.39271
Igf2bp1	3.40051
Tmem40	3.45993
Slc7a6	3.46365
Igf2bp3	3.46993
Acot11	3.48899
Pgam1	3.49512
Hif3a	3.81851
Spry1	3.87205
Gm10719	3.88313
Pnpo	3.99384
Lrrc56	4.0111
Dst	4.04923
Mt2	4.06746
Mdga1	4.18708
Gm10800	4.22351
Ncf4	4.23167
Spata13	4.23487
0610040J01Rik	4.32856
Arid3b	4.41648
Ndrg1	4.5994
Myh7b	4.90772
Fam83g	5.28613
Muc6	5.30236
Syt14	5.32662
Chga	5.3721
Fabp5	5.41658
Arhgef3	5.71004
Plek2	5.76461
Slc16a3	5.89484
Mcub	5.95111
Socs3	6.04402
Podxl	6.31106
Snrpn	6.33892
Rhobtb1	6.47719
Adra2b	6.51671
Aqp3	6.78485
Ptges3-ps	7.1014
Ptpru	7.24615
Gfod1	7.331
Hesx1	7.43581
Hbb-bh1	7.55396
Chd7	7.68382
Ston2	8.41608
Lgals1	8.8305
Slc2a1	9.10231
Lin28b	9.44881
Mrap	10.3396
Ndufa4l2	10.4758
Gmpr	11.17

## Sheet: BasoE_mBMvsmFL
gene	log2FoldChange
Gm12396	-45.9466
Morf4l1-ps1	-21.5827
Chst10	-12.0305
Cpne2	-9.77091
Oasl1	-9.70634
Adam33	-9.49051
Cxcr4	-9.27911
Rph3al	-9.0137
Samd4	-8.70354
Agtr1a	-8.01914
H2-Q4	-7.85946
Gda	-7.68656
Aldh1a1	-7.48053
Gm49134	-7.42856
Apol11a	-7.34862
Tap1	-7.16721
Gm43802	-7.03205
Lgals3bp	-7.01517
Sp100	-6.8796
Rtp4	-6.62016
Il1r1	-6.60284
Oas3	-6.50209
Apol10a	-6.336
Tgtp2	-6.28787
Xaf1	-6.25429
Trdv2-2	-6.24366
Oas1a	-6.14106
Clca3a1	-6.09536
Plcl2	-5.93157
Ifitm3	-5.89926
Gch1	-5.87853
Ppp2r5b	-5.84791
Sp110	-5.74014
Furin	-5.64338
Ntn4	-5.5691
Apol10c-ps	-5.55361
Pitpnm1	-5.54818
Samd9l	-5.48127
Sdsl	-5.44483
Apol11b	-5.42066
Gbp7	-5.41389
Aldh1a7	-5.23278
Nrip3	-5.10604
Lgals9	-5.08901
Oasl2	-5.04757
Oas1c	-5.02961
St5	-5.00421
Rsad2	-4.99572
Suox	-4.9756
Dhx58	-4.96031
Slc25a24	-4.9205
Ctse	-4.83719
Tmem8	-4.74868
Paqr9	-4.59443
Phyhip	-4.42277
Isg15	-4.41735
Fam107b	-4.38402
Irf7	-4.33462
Trim34a	-4.26063
Ly6e	-4.20875
Ifi47	-4.18799
Gatm	-4.0934
Parp14	-4.0885
Rnf213	-4.08053
AW011738	-4.07595
Aldh3b2	-4.00554
Oas1b	-3.99507
Pdzk1ip1	-3.86224
Gstt1	-3.78578
Ripor1	-3.76762
P2ry1	-3.75472
Parp12	-3.72078
Mturn	-3.70518
St3gal6	-3.70055
Sec14l2	-3.69744
Reln	-3.66616
Cpt1a	-3.55032
Trim12a	-3.51712
Usp18	-3.48184
Mapre2	-3.46284
Cacna1g	-3.42513
Iqsec1	-3.40621
Ift57	-3.40366
Slc25a22	-3.39722
Sp140	-3.33219
Abcc4	-3.3266
Igtp	-3.30083
Slc44a1	-3.23248
H2-D1	-3.22479
Eng	-3.1721
Agrn	-3.15223
Afmid	-3.14765
Stat2	-3.13397
Aqp1	-3.13107
Ifih1	-3.08699
B2m	-3.08462
Tctn1	-3.06603
Tspan13	-3.06089
Herc6	-3.05271
Ptpn7	-2.98719
Trim12c	-2.94792
Ifi27	-2.93652
Tdrd7	-2.8805
Mfhas1	-2.87128
Fcho1	-2.82351
Strip2	-2.80721
Mboat2	-2.78505
Dnajb2	-2.7818
Cnp	-2.77218
Fads3	-2.77115
Trp53inp1	-2.76107
Sqor	-2.72983
H2-T23	-2.72473
Bcl2l11	-2.7245
Foxn3	-2.72418
Inpp5d	-2.70309
Il1rl2	-2.69079
Slc6a20a	-2.66429
Rell1	-2.66424
Cnnm2	-2.65275
Gm7694	-2.61303
Agpat3	-2.60197
Gm7897	-2.59723
Tap2	-2.59012
H2-K1	-2.57915
Rec8	-2.52794
Nfix	-2.51751
Tjp1	-2.4973
Cbx7	-2.46112
Acsl1	-2.44033
Cbx6	-2.43853
Dtx3l	-2.43508
Cep164	-2.42942
Lpcat3	-2.42073
Jun	-2.41058
Dpf3	-2.4047
Stat1	-2.374
Helz2	-2.37304
Akna	-2.36846
Trpv2	-2.36221
Glrx	-2.36022
Clgn	-2.35904
Bst2	-2.34939
Ccdc88c	-2.34169
Proser3	-2.33702
Arl8a	-2.33572
Them6	-2.32573
Car1	-2.32385
Selenbp1	-2.32294
Hsdl1	-2.31429
Tet3	-2.30701
Grap2	-2.29537
Gpd1l	-2.28817
Zfp773	-2.26444
Nos1ap	-2.263
Vsir	-2.2622
2310022B05Rik	-2.26
Cpeb3	-2.25602
C2cd2	-2.25399
Pim2	-2.25126
Aifm2	-2.24944
Cd36	-2.24408
Gstt2	-2.23938
Fam168a	-2.23055
Tnk2	-2.2175
Fam110c	-2.21368
Trim44	-2.21204
Apobec1	-2.20999
Cmpk2	-2.19863
Parvb	-2.18258
Stag3	-2.17999
Amigo3	-2.17031
Btnl10	-2.14577
Wdsub1	-2.13706
Trim58	-2.12892
Sun2	-2.11812
Stx7	-2.11483
Naaladl1	-2.11224
Cntln	-2.11153
Zfp526	-2.10608
Tinagl1	-2.08202
Ndrg2	-2.07951
Reep4	-2.07799
Adcy6	-2.07688
Hspb6	-2.07463
Ces2g	-2.06405
Kmt2b	-2.06114
Fads1	-2.06071
Def8	-2.05973
Gm29485	-2.05945
Trim2	-2.05053
Zbtb18	-2.04652
Pkd1	-2.04569
St3gal3	-2.03888
Tmem231	-2.03112
Stard10	-2.03082
H2-T24	-2.0248
Slc7a7	-2.02325
Ttll1	-2.01768
Irf2	-2.01051
Tpcn1	-1.9787
Pacs2	-1.97794
Pml	-1.97713
Gm18030	-1.97669
Pnpla6	-1.96566
Runx1	-1.95879
Slc25a42	-1.94697
Ifitm2	-1.9428
Gal3st1	-1.93442
Cela1	-1.93142
Chd3	-1.92753
AC131692.1	-1.92461
Cmip	-1.92277
Arhgap33	-1.9215
Scpep1	-1.91275
Dusp8	-1.91019
Tppp3	-1.9092
Gpc4	-1.90485
Mettl7a1	-1.89448
Pbx4	-1.89447
Trim26	-1.89358
Plekhn1	-1.89278
A630001G21Rik	-1.89057
Tapbp	-1.8866
Col5a1	-1.88423
Ache	-1.87701
Fam69a	-1.87583
Irgm1	-1.87156
Parvg	-1.8595
Fam53b	-1.85947
Cbr1	-1.85914
Trim21	-1.859
Foxm1	-1.85024
Cdkl1	-1.84879
Ddhd2	-1.84576
Heatr5a	-1.84406
Ccdc57	-1.84272
Gtpbp2	-1.83398
Tsc22d3	-1.83306
Cabin1	-1.83118
Ccdc189	-1.82969
Unk	-1.82594
Cntrob	-1.81951
Apobec3	-1.80802
Gab3	-1.80688
Gm10985	-1.79584
Gm48348	-1.78821
Fads2	-1.78683
Troap	-1.7862
Glb1l	-1.77716
Gnai2	-1.77431
Syngr1	-1.76527
Zfp142	-1.76485
Tent4a	-1.76472
Cyb561a3	-1.76398
Adar	-1.76234
Sppl2b	-1.76113
Sap25	-1.75407
Phf1	-1.74911
Eif2ak2	-1.74724
Ccdc74a	-1.74232
Atxn2	-1.74231
Trim25	-1.74222
Itga2b	-1.7416
Tex9	-1.73843
Rdm1	-1.73488
Cachd1	-1.73415
4931422A03Rik	-1.73399
Slc38a9	-1.73265
Gm29689	-1.72063
Prpsap2	-1.71921
Leng8	-1.71472
Rab12	-1.70857
Cd81	-1.70824
Zfp703	-1.70729
Gse1	-1.70717
Klf3	-1.70714
Hyal1	-1.70161
Sema4b	-1.70115
Smap1	-1.69837
Atxn7	-1.684
Gm16113	-1.68242
Cbfa2t3	-1.68023
Sesn2	-1.67998
Kbtbd7	-1.6769
Phactr4	-1.67301
Ndst2	-1.67235
Sugp2	-1.6547
Tmem63a	-1.65446
Wdr90	-1.65445
Fam83d	-1.65113
Pck2	-1.65043
Cdkn2c	-1.64962
Mettl27	-1.64937
Irf9	-1.64736
St7	-1.64703
Syne1	-1.64667
Sh3glb2	-1.64551
Ppp4r1l-ps	-1.64126
Msh5	-1.63812
Kif13b	-1.63541
Mvb12b	-1.63261
Aqp9	-1.63223
Dyrk1b	-1.63037
Fam160b1	-1.62976
Plekhm2	-1.62889
Gas2l3	-1.62619
Bbc3	-1.61472
Smg6	-1.61287
Extl3	-1.60541
Atf7ip	-1.60315
Slc25a44	-1.60074
Vasn	-1.59985
Tm7sf3	-1.59691
Slc14a1	-1.59645
Abcg4	-1.59467
Hpn	-1.5916
Ddx58	-1.59012
Snx32	-1.58111
Gp9	-1.58036
Vamp2	-1.57447
Scly	-1.57109
Tnk1	-1.56846
Dyrk3	-1.56832
Irak1	-1.56806
Adck5	-1.56764
Zmiz1	-1.56256
Mss51	-1.56109
Enkd1	-1.55904
Gltp	-1.55819
Mapk8ip3	-1.55436
Pif1	-1.54968
Otud5	-1.54237
Parp16	-1.54209
Rhof	-1.53892
Dguok	-1.53824
Acap3	-1.53665
Secisbp2l	-1.53635
Atl1	-1.5361
Abhd16a	-1.53229
Dop1b	-1.53219
D17Wsu92e	-1.53154
Uhrf1bp1	-1.52904
Carhsp1	-1.52649
Mroh2a	-1.52417
Epdr1	-1.52336
Setd1b	-1.52238
Ube2o	-1.52095
Gm16236	-1.52026
Kifc5b	-1.51772
Exoc3l	-1.51686
Klf13	-1.51473
Ppcs	-1.51291
Shisa5	-1.51274
Sec22c	-1.51258
Rnf215	-1.51233
Miga2	-1.50464
Fbxo31	-1.50359
Tbc1d2b	-1.50319
Ankle1	-1.4973
Ccdc6	-1.49206
Ttyh3	-1.48758
Cadm3	-1.48374
Atat1	-1.48298
Haspin	-1.4824
Gm6548	-1.48184
Aurkb	-1.47318
E2f8	-1.47197
Mum1	-1.47063
Coro7	-1.46986
Lats2	-1.46973
Gpt	-1.46951
Pnpla2	-1.46676
Parp10	-1.46656
Ankrd61	-1.46623
Gm20605	-1.46609
Mfsd9	-1.46454
Crat	-1.46362
Atg2a	-1.46334
Aspm	-1.462
Fam110a	-1.45892
Sh3tc2	-1.4587
Sphk1	-1.45801
Gm46223	-1.4579
Abcc5	-1.4575
Zfp217	-1.4574
Trak1	-1.45526
Spink10	-1.45266
Asb1	-1.45032
Map4k2	-1.44894
Dennd2a	-1.44888
Ext1	-1.44642
Pik3r2	-1.4461
Tg	-1.44521
Chd9	-1.44415
Mxd3	-1.43664
Camkk2	-1.43597
Tchp	-1.43427
Wasl	-1.43096
Chd6	-1.4301
Dot1l	-1.42911
Wnk1	-1.42908
Olfr1033	-1.42842
Wipf2	-1.42653
H2-T22	-1.4247
Klhl24	-1.42415
Brf1	-1.42395
Kif18b	-1.42271
Cdan1	-1.42254
Slc25a51	-1.42234
Gclc	-1.42207
Slc16a4	-1.41613
Pprc1	-1.41587
Per1	-1.41195
Desi1	-1.41176
Hist3h2ba	-1.41135
Cfap53	-1.40988
Hivep1	-1.4094
Nemp1	-1.40919
Parp9	-1.40918
Optn	-1.40909
Rgl2	-1.40876
Kifc1	-1.4081
Gm9973	-1.40458
Pgap3	-1.40349
Sesn1	-1.4007
Wee1	-1.39848
Carm1	-1.39846
Nek3	-1.39546
Dnajc10	-1.39491
Asap1	-1.39188
Nprl3	-1.39091
Spen	-1.39077
Tmem138	-1.39021
Tapt1	-1.38674
Hs6st1	-1.38582
Litaf	-1.38398
Dnah14	-1.38036
Pidd1	-1.38009
Pkmyt1	-1.37981
Lmf2	-1.37946
Mx1	-1.37851
Ypel4	-1.37811
Mcoln1	-1.37499
Crebl2	-1.3733
Abhd4	-1.37158
Ttc7	-1.37021
Vwf	-1.3699
Fbxo10	-1.36722
Nde1	-1.36385
Trafd1	-1.36359
Cchcr1	-1.36326
Dnase2a	-1.36169
Dennd4b	-1.36025
Deaf1	-1.36003
Micall2	-1.35932
Prr11	-1.35843
Sppl3	-1.35773
Usp19	-1.35772
Fam161a	-1.35521
Rnf166	-1.35382
Abcb4	-1.35298
Sertad2	-1.35151
Crip2	-1.35075
Gm9864	-1.34696
Sav1	-1.34646
Ipmk	-1.34594
Slc12a6	-1.34518
Syngap1	-1.34182
Psap	-1.34
Snx22	-1.33933
Dnajc16	-1.33927
Szt2	-1.33892
Arhgap39	-1.33886
Nek2	-1.33562
Pdcd4	-1.3345
Csk	-1.33372
Kctd6	-1.33229
Jmy	-1.32859
Yif1b	-1.32734
Psmf1	-1.32619
Kmt5a	-1.32452
Mfsd2b	-1.32423
Fzr1	-1.32323
Hcfc1	-1.319
Gcfc2	-1.31745
Dennd5a	-1.31743
Shf	-1.31306
Dap	-1.31251
Ttc13	-1.31217
Med15	-1.31156
Emilin2	-1.30845
Rnf123	-1.30829
Fgfrl1	-1.30826
Gm19220	-1.30759
Usp6nl	-1.30604
Raver1	-1.3044
Dcaf6	-1.30342
Gigyf1	-1.30214
Apaf1	-1.30183
Fam234b	-1.30148
Trim56	-1.29901
Rnf31	-1.29716
Ank	-1.29703
Tedc1	-1.29676
Pou2f1	-1.29601
Bicd2	-1.29533
Cep41	-1.28903
Daglb	-1.28902
Ppp1r16a	-1.28546
Arhgap11a	-1.28523
Lrp10	-1.28491
Lrch4	-1.28318
Arhgef12	-1.27876
Nktr	-1.27658
Mbd6	-1.27194
Myo1d	-1.26628
Gm49396	-1.26448
Uvssa	-1.26312
Pccb	-1.26034
Mdc1	-1.25819
Zfp574	-1.25655
Rgl1	-1.25584
Anxa11	-1.25539
Sfmbt1	-1.25204
Pitpnc1	-1.25114
Rnf44	-1.251
Rnf26	-1.2497
C1qtnf12	-1.24911
Gm48368	-1.24889
Zc3hav1	-1.24886
Nrip1	-1.24834
Katnal1	-1.24812
Tmc8	-1.24722
Mocs1	-1.24627
1700017B05Rik	-1.24462
Stim1	-1.24162
Snx6	-1.2393
Gm5108	-1.23907
Sec61a2	-1.2381
Tle3	-1.23751
Slc45a4	-1.23683
Jade1	-1.23636
Il17ra	-1.23586
Il18bp	-1.23409
Zeb1	-1.23363
Gm12276	-1.23208
Tfcp2	-1.22927
Zmynd8	-1.22897
Polr3b	-1.22811
Grina	-1.22798
Prrc2b	-1.22767
Tnip1	-1.2275
Phc3	-1.22666
Mef2d	-1.22377
Mylip	-1.22118
Srrm2	-1.22058
Kdm4a	-1.22001
Mcph1	-1.21835
Rb1	-1.21833
Cfl2	-1.21644
Brd3	-1.21523
Neil3	-1.21502
Tmem131l	-1.21346
Hipk1	-1.21332
Uba7	-1.21277
Cyp4b1-ps2	-1.21253
Dgcr2	-1.21223
Pex1	-1.21122
Etnk1	-1.2112
Fam117a	-1.2103
Itsn1	-1.20803
Ago2	-1.20662
Gm42791	-1.20423
Fut11	-1.20401
Naa80	-1.20332
Mapk3	-1.20227
Twsg1	-1.20223
Zfp36l1	-1.2022
C530008M17Rik	-1.197
Akt3	-1.1964
Kat2b	-1.19615
Ccsap	-1.19534
Lztr1	-1.19473
Dync1li2	-1.19312
H2afv	-1.1918
Mast2	-1.19032
Incenp	-1.18739
Sh2d4a	-1.18709
Zdhhc17	-1.18547
Isg20	-1.18421
Mgat4b	-1.18243
Arfgap3	-1.18213
Arhgap45	-1.18006
Tubb2a	-1.17964
Agfg2	-1.17916
Wdr62	-1.1766
Eno3	-1.17383
Hjurp	-1.17219
Cdk20	-1.17143
Zbtb5	-1.17096
Asph	-1.17085
Gm867	-1.16858
Syvn1	-1.16813
Fam168b	-1.16812
Fnbp4	-1.16747
Vcl	-1.16731
Tpra1	-1.16551
Hp1bp3	-1.16514
Tmc6	-1.1638
Kmt2a	-1.16286
Ciz1	-1.16282
Hectd4	-1.16234
Smarcd1	-1.16177
Capn10	-1.16154
Dnaja4	-1.1615
Atp6v0a1	-1.16115
Slc6a9	-1.16052
Zswim8	-1.16039
Med12	-1.16015
Kat6a	-1.15858
Zfp668	-1.15807
March6	-1.15676
Pip5k1c	-1.15586
Megf9	-1.15505
Bcorl1	-1.1549
Golim4	-1.15479
Iqgap3	-1.15326
Elf1	-1.15197
Timeless	-1.14827
Sos2	-1.14644
Slc9a8	-1.14463
Alms1	-1.144
Ube2r2	-1.14363
1190002N15Rik	-1.14273
Sipa1	-1.14057
Nsd3	-1.14028
Pcyt1a	-1.13881
Cdk2ap2	-1.13867
Baz2a	-1.13835
Gdi1	-1.13788
Rbm44	-1.13788
Ncapd2	-1.13765
Usp7	-1.13644
Ogfr	-1.13581
Chtf18	-1.13474
Ahcyl2	-1.13335
Ash1l	-1.13215
Btbd2	-1.13082
Fbxw4	-1.12904
Zfp236	-1.1289
Zfpm1	-1.12848
Paxip1	-1.12734
Sept8	-1.12678
Cenpf	-1.12434
Rnf38	-1.12389
Bid	-1.12389
Ncoa6	-1.12387
Metap2	-1.12296
Kctd7	-1.12222
Clasrp	-1.12194
Slc9a1	-1.1217
Ppp1r37	-1.12145
Cux1	-1.12055
Sbno2	-1.11978
Chchd10	-1.11941
Slc20a2	-1.1187
Tbxas1	-1.11839
Wdr44	-1.11663
Mtcp1	-1.11595
Cul4a	-1.11559
Cd209c	-1.11517
Tmbim6	-1.11304
Nup210	-1.11282
Dtx3	-1.11276
Arhgap23	-1.11118
Esyt1	-1.10972
Fbf1	-1.10936
Slc2a8	-1.10908
B3glct	-1.10832
Tbx6	-1.1083
Fbrs	-1.10822
Capn5	-1.1075
Midn	-1.10383
Atxn7l1	-1.10328
Rab43	-1.10212
Zfand5	-1.09876
Fryl	-1.09754
Ibtk	-1.0965
Espl1	-1.09533
Stau1	-1.09476
Kat7	-1.09422
Plpp5	-1.09413
Synj1	-1.08962
Ucp2	-1.08616
Bicra	-1.08527
Miga1	-1.08449
Iffo1	-1.08438
Ttf2	-1.08212
Pdzd8	-1.08106
Rcbtb1	-1.08006
Cep89	-1.08
Cramp1l	-1.07923
Mgll	-1.07812
Git2	-1.07767
Dalrd3	-1.07699
Ctrc	-1.07649
Ift80	-1.07644
Itm2b	-1.07591
Coro1c	-1.07522
Tbc1d10b	-1.07369
Casc3	-1.06949
Pgm2l1	-1.0692
Jak1	-1.06878
Rela	-1.06812
Tonsl	-1.06705
Ezh2	-1.06416
Arid1a	-1.06363
Rnf187	-1.06338
Prc1	-1.06144
Zdhhc14	-1.06026
Mast3	-1.05912
Sun1	-1.05854
Xrn1	-1.05843
Fbxo48	-1.05833
Slx4	-1.05809
Rfx2	-1.05789
Dnm2	-1.05786
Sowaha	-1.05784
Retreg2	-1.05771
Wdr13	-1.05734
Jund	-1.05727
Laptm4a	-1.05679
Fam78a	-1.05673
Ccnl2	-1.05669
Lmtk2	-1.05655
Cep85	-1.05569
Pacsin2	-1.05348
Gramd4	-1.05274
Clcn7	-1.05167
Acadl	-1.051
Cpsf7	-1.05058
Slc16a10	-1.05026
Ubap2	-1.04929
Pgrmc2	-1.04842
Mia2	-1.04808
Elmo3	-1.04704
Racgap1	-1.04673
Cryl1	-1.04603
Cd151	-1.04598
AI467606	-1.04541
Wsb2	-1.04462
Ndor1	-1.0439
AC149090.1	-1.04364
Tbl1xr1	-1.04157
Terf2	-1.04122
Tmco3	-1.03998
Plk1	-1.03962
Fhdc1	-1.03927
Atp6ap1	-1.03804
Inafm1	-1.03695
Osbpl8	-1.0352
Daxx	-1.03504
Spsb3	-1.03448
Mcu	-1.03363
Ivd	-1.03188
Stk11	-1.03177
Dcaf12	-1.03064
Trappc10	-1.02985
Brca2	-1.02904
Zfp865	-1.02834
Slc25a25	-1.02834
Trim39	-1.02689
Cirbp	-1.0268
Setd2	-1.02501
Csnk1d	-1.02283
Rnf167	-1.02282
Wwp2	-1.02166
Bpgm	-1.02154
Mfsd4a	-1.02144
Kif24	-1.02011
Crem	-1.01955
Gtse1	-1.01911
Rab6a	-1.01843
Map3k1	-1.01834
Nfya	-1.01702
Miip	-1.01644
Pnrc1	-1.0156
Pmm2	-1.01513
Ezr	-1.01387
Pomt1	-1.01213
Fyco1	-1.01205
Camta1	-1.01143
2310061I04Rik	-1.01127
Csrp1	-1.01114
Smarcc2	-1.01063
Zgrf1	-1.01028
Rad9a	-1.00747
Tubgcp6	-1.00596
Zfp335	-1.00464
Slc16a1	-1.00445
Cnot3	-1.00386
Naa40	-1.00351
Ifit2	-1.00137
Hmgxb3	-1.00072
Eif3c	1.00043
Magohb	1.00122
4930523C07Rik	1.00187
Spata13	1.00289
Zswim7	1.00297
Sumf2	1.00326
Naa10	1.00349
Snrnp35	1.00371
Cdc34	1.00382
Ngrn	1.00443
Polr1c	1.00461
Tmem128	1.0051
Nsun2	1.00592
Ntmt1	1.00594
Cfl1	1.00648
Lyrm4	1.00669
Dynlrb1	1.0075
Prdx4	1.00947
Rnaseh2c	1.00964
Ccnc	1.01095
Npm3	1.01108
Atpif1	1.01108
Arl1	1.01258
Hist3h2a	1.0134
Hist1h4h	1.01428
Ruvbl2	1.01457
Mrpl14	1.01496
Vti1b	1.01516
Wdr18	1.01634
Ttc1	1.01635
Arpc3	1.01745
Pdia6	1.01778
Med28	1.019
Spcs1	1.02002
Tmco1	1.02026
P4ha1	1.02049
Tlk2	1.02116
Tbl3	1.02167
Cetn3	1.02257
Atad3a	1.02308
Paics	1.02332
Bola1	1.0238
Abraxas2	1.02409
Pbx2	1.02465
Gpn3	1.02603
Gm44126	1.0262
Exoc6	1.02624
Jtb	1.02656
Cdc26	1.02705
Golga7	1.02726
Prelid1	1.02751
Rps11	1.02949
Psmd12	1.03152
Srp54c	1.03162
Cct7	1.03175
Cep83	1.03191
Psmg1	1.03393
Chac2	1.03458
Prpf38a	1.03582
Asna1	1.03587
Commd9	1.0369
Eif3h	1.037
Ppid	1.03753
Bccip	1.03795
Pin1	1.03833
Polr2d	1.03888
Isy1	1.03977
Tmed5	1.03982
Abcg2	1.04053
G6pdx	1.04136
Art4	1.04429
Mrpl41	1.0457
Snrpa	1.04596
Sod1	1.04683
Pycrl	1.04738
Hdhd2	1.0483
Rplp0	1.04886
Ndufaf1	1.04887
Ccdc90b	1.05027
Nolc1	1.05056
Ndufa11	1.05075
Calu	1.05098
Gm5617	1.0514
Ptcd2	1.05204
Mrpl17	1.05272
Smpd1	1.05291
Ercc1	1.05382
Sec11a	1.05437
Ndufb7	1.05535
Dph5	1.05615
Eif2s3x	1.0566
Zfp825	1.05677
Gadd45gip1	1.0573
Swi5	1.05924
Mpc1	1.05977
Hist1h3g	1.06002
Eif3g	1.06089
Mrps9	1.06098
Tpd52l2	1.06101
Runx1t1	1.0622
Ahsa1	1.06253
Copz1	1.06273
Chrac1	1.06433
Drap1	1.06443
Mrpl50	1.06541
Prmt5	1.06614
Plrg1	1.06722
Lsm6	1.06863
Mettl15	1.06948
Sfr1	1.07012
Hat1	1.07224
Pex2	1.07254
Cebpz	1.07316
Tufm	1.07359
Brix1	1.07417
Dld	1.07481
Bbip1	1.07505
Cpsf3	1.07527
Mob1b	1.07535
Tmem29	1.07597
Eif3m	1.07643
Exosc9	1.07742
Tmem165	1.07925
Ccdc59	1.07948
Dhrs13	1.08117
Cwf19l1	1.08176
Arl5a	1.08176
Cutc	1.08177
Shq1	1.08186
Sod2	1.08234
Fez2	1.08327
Tomm70a	1.08396
Tomm22	1.08736
Mettl4	1.08807
Eapp	1.08809
1110004F10Rik	1.08825
Prmt1	1.08829
Snrnp27	1.0884
Snx12	1.08886
Eny2	1.09096
mt-Nd6	1.09104
Ncoa4	1.09165
Tma7	1.09327
Wdr61	1.09359
Wdr74	1.09506
M1ap	1.09522
C1qbp	1.09766
Gdap2	1.09771
Uqcc1	1.09844
Sdhb	1.09917
Commd10	1.1003
Gm10175	1.10246
Pgam5	1.10376
Knop1	1.10566
Cdk5rap3	1.10582
Eif2b1	1.10601
Cndp2	1.10674
Fis1	1.10729
mt-Nd4l	1.10788
Gtf2b	1.10851
2810004N23Rik	1.10898
S100a8	1.10967
C1galt1c1	1.10978
Hist1h1a	1.11079
Ttc39a	1.11416
Apoo	1.11502
1700021F05Rik	1.11686
Cct4	1.1169
Gm9531	1.11702
Erh	1.11822
Psmc2	1.11868
Txndc9	1.11908
Znhit3	1.12179
Psma1	1.12318
Rpp30	1.12379
Phospho2	1.12558
Blvra	1.12624
Minos1	1.12733
Timmdc1	1.12766
Wdr46	1.1294
Atp6v1c1	1.12964
1110065P20Rik	1.13079
Dnph1	1.13222
Ndufab1	1.13261
Hsd17b10	1.13276
Vps41	1.13287
Nsfl1c	1.13431
Rpl28	1.13445
Fbxw8	1.1347
Copb1	1.13604
Ddx54	1.13702
Bzw1	1.13758
Smim8	1.1379
Rnf34	1.13841
Dhfr	1.13916
Mtx1	1.13962
Rpl28-ps1	1.14031
Pigyl	1.14101
Ptrh2	1.14105
Creb3	1.14119
Acsl5	1.14151
Txnl4a	1.14225
Haus7	1.14252
Acot13	1.14338
AA986860	1.14367
Sdf2l1	1.14379
Idh3b	1.14437
Fignl1	1.1466
Ccng1	1.1466
Ran	1.14708
Taf13	1.14915
Vamp8	1.15022
Rpl5	1.15029
Commd5	1.15031
Psmb6	1.15144
Srp54a	1.15176
Dhx32	1.15199
Trappc1	1.1526
Lsm12	1.15325
Sugt1	1.15334
Polr1d	1.15342
Oat	1.155
Atp5h	1.15598
Myl6	1.15646
Ube2v2	1.15736
Aurkaip1	1.15774
Psmb1	1.15774
Fbxl15	1.15817
Rab28	1.1585
Dnajc2	1.1596
Trappc4	1.1617
Timm10b	1.16351
Atp5c1	1.16468
Immp1l	1.16564
Nutf2-ps1	1.16899
Gpat4	1.16899
Borcs8	1.1694
Cmc1	1.16981
Ncbp2	1.17067
Hspa8	1.17173
Mrpl40	1.17251
Mrpl48	1.17283
Mtif3	1.17287
Stoml2	1.17377
Ywhaq	1.17396
Glmp	1.1743
Syce2	1.17481
Rpl15-ps3	1.17677
Cab39l	1.17708
Cct8	1.17777
Fam49b	1.17792
Lancl1	1.1783
Rtraf	1.17974
Pdcd10	1.17979
Mrpl1	1.18011
Lysmd3	1.18197
Atox1	1.18203
Cfap298	1.18211
Calm1	1.18254
Atp5o	1.18394
Cct5	1.18432
Esd	1.18461
Vmp1	1.18559
Rps10	1.18658
Zfp672	1.18671
Fibp	1.18743
Rbx1	1.18781
Mettl16	1.18859
4921524J17Rik	1.1912
Rps19bp1	1.19121
Gtf2h4	1.19133
Diablo	1.19144
Nfu1	1.19388
Trappc3	1.19475
Flot2	1.19533
Lamtor2	1.19538
Bcl11a	1.19539
Rpl3	1.19576
Mrpl20	1.19593
Dph3	1.19649
Etf1	1.19742
Itgb1bp1	1.19762
Hspd1	1.19766
Lage3	1.19815
Lars	1.1982
Ddx1	1.19864
Jagn1	1.19926
Znhit1	1.19954
Mrps18c	1.19954
Sec61b	1.19968
Cd2ap	1.19998
Btf3	1.20005
Dok4	1.2002
Shb	1.20043
Tspan32	1.20232
Acp1	1.20421
Utp18	1.2055
Atp5e	1.20783
2210016F16Rik	1.20986
Chid1	1.20996
Bag5	1.21097
Tmem70	1.21101
Hist1h4i	1.21107
Cenpx	1.21226
Tomm6	1.21282
Fbxo8	1.21332
Drg2	1.21361
Atp5f1	1.21418
Rpp21	1.21671
Clpp	1.2191
Mnd1	1.21962
Ube2l3	1.22259
Prps1	1.22396
Osbpl9	1.22416
Ndufb3	1.2244
Ssx2ip	1.22454
Sertad1	1.22734
Thra	1.23222
Mrpl58	1.23236
Mettl2	1.23284
Esf1	1.233
Rps19	1.23429
Ufm1	1.23455
Psmd6	1.23598
Tmem160	1.23706
Lrrc59	1.23869
Acad9	1.2389
Snrpe	1.23918
Unc50	1.24008
Psmc6	1.24317
Ap2s1	1.24326
Gm7887	1.24371
Cycs	1.24661
Ermp1	1.24768
Malsu1	1.24812
Srp9	1.2493
Pfdn1	1.24956
Umps	1.25094
Tomm40l	1.25139
Rpf1	1.25179
Atp5g1	1.25194
Krtcap2	1.25212
Anp32a	1.25338
D8Ertd738e	1.25352
Lzic	1.25412
Pop5	1.25637
Mocs2	1.25667
Nit2	1.25676
Mrps21	1.25679
Mrpl47	1.25712
Mrps23	1.25767
Plaa	1.25857
Utp11	1.25884
Crlf3	1.25947
Sar1b	1.25968
Lsm7	1.25973
Copg2	1.26202
Mrpl24	1.26283
Mrpl55	1.26283
Mrpl51	1.26474
Fkbp4	1.26574
Snrpg	1.26694
Gmps	1.26696
Ciao2a	1.26704
Tmem199	1.26782
Mob3a	1.26895
Ipo5	1.26895
Sucla2	1.26898
Taco1	1.26898
Thoc5	1.27119
Hax1	1.27298
Pmpcb	1.2756
Atad1	1.27677
Gm28661	1.27714
Cops3	1.27776
Txn1	1.27854
Ost4	1.27893
Sub1	1.28243
Nup43	1.28248
mt-Nd4	1.2855
Trib3	1.28573
Dpm3	1.28657
Anapc13	1.2868
Fam98a	1.28786
Gtpbp8	1.28823
Plekhg5	1.28832
6030468B19Rik	1.28904
Mrpl12	1.28929
Rpl7a	1.28941
Trap1	1.28977
Efhd2	1.29352
Hsp90aa1	1.29367
Llph-ps2	1.29413
Nars	1.29428
Dimt1	1.29491
Fau	1.29512
Ppie	1.29519
Bin3	1.29578
Myc	1.29652
Cinp	1.29859
Anapc15	1.29972
Gpi1	1.3005
Atp5l	1.30149
Psd3	1.30152
Ndufb11	1.30198
mt-Nd5	1.30198
Etfb	1.30201
Nsmce1	1.30637
Ugp2	1.30809
Wdr43	1.30909
Chchd2	1.30992
Rpl14	1.31002
Rhbdd1	1.31129
Mtfr1l	1.31143
Snrpf	1.31196
Rpl24	1.31262
Rpp14	1.31401
March3	1.31458
Magoh	1.31498
Tsr3	1.31593
Ndufa1	1.31622
Utp3	1.31785
Thumpd1	1.31804
Pigp	1.31928
Elob	1.31953
Tfg	1.31972
Gtf2h5	1.31987
Ndufv2	1.31991
Timm50	1.32073
Uqcrc2	1.32205
Ap4s1	1.32279
Tm2d2	1.32663
Lyrm2	1.32677
Timm13	1.32719
Fh1	1.33058
Rps13	1.33188
Lamtor5	1.33226
Atp6v1h	1.33329
Ebag9	1.3333
Dynlt1b	1.33451
Ecsit	1.3355
Rps27	1.33582
Tomm20	1.33628
Psma3	1.3376
Polb	1.33815
Mindy3	1.33861
Commd6	1.33946
Cops6	1.34029
Clint1	1.34038
Park7	1.34081
Cops7a	1.34134
Hist1h2bc	1.34165
Mphosph10	1.34231
Prmt7	1.34261
Rpl13a	1.34281
Qtrt1	1.34303
Nob1	1.34332
Elac2	1.34386
S100a9	1.3439
Ubxn8	1.34638
Slc25a5	1.34769
Ndufa2	1.34835
Stx8	1.34859
Ndufs6	1.34875
Sf3b5	1.35272
Saal1	1.35332
Elp5	1.35364
Gm10705	1.35503
Gm28285	1.35596
Mtch2	1.35635
Mettl23	1.35651
Mphosph6	1.35886
Tmem242	1.35922
Nacad	1.36086
Tsnax	1.36223
Ethe1	1.36349
Ndufa4	1.36395
Psma2	1.36466
Hist1h2af	1.3667
Abracl	1.36684
Asnsd1	1.36726
Mrps31	1.36951
mt-Co3	1.37056
Mthfd2	1.37062
Ndufb4	1.37115
Gm10925	1.37159
2700097O09Rik	1.37165
Uqcrh	1.37338
Mrps17	1.37348
Hspbp1	1.37417
Mrps18b	1.37546
Uba52	1.37566
Psma5	1.3769
Hist1h1c	1.37752
Thyn1	1.37896
Nmd3	1.38041
Ndufa13	1.38186
Polr2k	1.38247
Grpel1	1.38298
Eif2a	1.38337
Sf3b6	1.38353
Timm17a	1.38478
2610001J05Rik	1.3862
Dhrs7b	1.38659
Chchd3	1.38671
Dmac1	1.38699
Klhl23	1.38773
Pgls	1.3908
Rack1	1.39321
Cops4	1.39325
Atic	1.39444
Commd2	1.39501
Cox17	1.39518
Eif3d	1.39549
Mrpl52	1.39606
Npm1	1.3982
Utp14a	1.39886
Rps6	1.4011
Dera	1.40119
Shmt2	1.40215
Dcaf13	1.40234
Pin4	1.40243
Rabac1	1.40475
Naa38	1.40507
Map2k4	1.40663
Fcf1	1.40674
Rnf7	1.40705
Lamtor4	1.40743
Uqcrb	1.40864
Cited4	1.40878
Llph	1.40904
Vrk1	1.4096
Clns1a	1.41329
Ercc8	1.41409
Atp5j	1.41506
Cln5	1.41563
Cops5	1.41656
Rnf2	1.41681
Cmpk1	1.41696
Wdr3	1.41729
BC003965	1.41756
Tbcb	1.41775
Ftsj3	1.41786
Polr2f	1.42015
Dnttip2	1.42162
Cdk4	1.42176
Mid1	1.42215
Glod4	1.42233
Ccdc115	1.42251
Ikbkg	1.42255
Ubxn2b	1.42458
Nop56	1.42526
Timm23	1.42772
Cox5b	1.42842
Lrpap1	1.42879
Eprs	1.42973
Psma4	1.42978
Nol11	1.43211
Rpl10	1.43222
Eif4a1	1.43311
Gm6565	1.43495
Trnau1ap	1.4351
Gm28437	1.4353
Aimp1	1.43795
Tmem164	1.43799
Polr2i	1.43826
Smim26	1.4398
Eif3k	1.4399
Ndufb4c	1.4401
1110008P14Rik	1.4402
Echs1	1.44301
Ppp1r14b	1.44359
Alg13	1.44429
Snu13	1.44459
Eef1b2	1.44477
Mrpl16	1.44524
Ndufa12	1.44579
Trmt11	1.44741
Noc4l	1.45002
Mrpl30	1.45035
Vezt	1.45159
Fbxo6	1.45493
Ankrd27	1.45636
Yars2	1.4571
Abcf2	1.45797
Hmgn5	1.45809
Uqcc3	1.45895
Trmt6	1.45965
Mgst3	1.45983
Ss18l2	1.46063
Psmb3	1.46083
Dynll1	1.46227
Pbdc1	1.46248
Pfdn5	1.46285
Krr1	1.46298
Cbr4	1.46323
mt-Nd2	1.46441
Bop1	1.46661
3830406C13Rik	1.46753
Gnl3	1.46847
Cops2	1.47058
Cyb5b	1.47239
Serf2	1.47762
Prr13	1.47806
Mrpl13	1.47941
Alg3	1.48023
Eif2s2	1.48146
Tsen54	1.48347
Rpl17	1.48457
Orc5	1.48511
Exosc1	1.48617
Psmb7	1.49022
Rps15	1.49198
Gng5	1.49231
Polr2l	1.49296
Glo1	1.49314
Ndufs5	1.49369
Wdr73	1.49392
Wdr1	1.4952
Gm11808	1.49557
Cfdp1	1.49559
Ndufb5	1.49656
Ddx21	1.49696
Rsu1	1.49772
Pebp1	1.49825
Las1l	1.50218
Mrpl33	1.50345
1810009A15Rik	1.5065
Denr	1.50709
Ndufs4	1.50753
Ndrg3	1.50903
Gm10053	1.50952
Synj2bp	1.50984
Tmem69	1.51091
Eloc	1.511
Rps14	1.51182
Tusc3	1.515
Cox7a2	1.51529
Dtd1	1.51785
Emc6	1.51788
Rps26	1.52011
Imp3	1.523
Serbp1	1.52311
Mrpl32	1.52443
Sdhd	1.52565
Prdx1	1.52573
Rpl18a	1.52586
Timm22	1.52732
Stx18	1.52831
Uqcrq	1.53011
Med29	1.5305
Gm28438	1.53094
Psmd10	1.53457
Gmppa	1.53458
Gmpr2	1.53561
Eif5b	1.53562
Rps3a1	1.53588
Hbb-bt	1.5363
Pafah1b2	1.53661
Paqr6	1.53689
Chchd1	1.53703
Eef1a1	1.53863
Ndufa3	1.53901
Rpl19	1.53971
Pomp	1.5417
Ccdc58	1.54262
Rps2	1.54308
Rpl35a	1.54508
Chchd7	1.54777
Mrto4	1.54821
Rab3ip	1.55064
Rgcc	1.55232
Tmem258	1.55406
Dcaf4	1.5558
Rars	1.55604
Cenpw	1.55742
Foxn2	1.55858
Tmsb4x	1.55902
Rps23-ps1	1.55965
Bad	1.55985
Mrpl36	1.56063
Eef1akmt2	1.56089
Rpl4	1.56099
Prdx6	1.56153
Psmb5	1.56345
2410015M20Rik	1.56608
Rars2	1.56789
Med11	1.56828
Cisd1	1.56833
mt-Cytb	1.56921
Gm15501	1.56978
1810022K09Rik	1.56987
Rps24	1.57222
Rbms1	1.5736
Srm	1.57415
Ebna1bp2	1.57441
Rps7	1.57477
Rpl9	1.57561
Atp5mpl	1.58015
Tmod3	1.58229
Timm21	1.58412
Ndufa6	1.58531
Atp5j2	1.58714
Nsa2	1.58862
Igbp1	1.58862
Vps29	1.5895
Uqcr11	1.59373
Rpl7l1	1.59403
Mtg1	1.59825
Rps27l	1.59837
Eif2b3	1.59868
Adh5	1.59871
Cat	1.60005
Nedd8	1.6004
Snx2	1.60357
Tmem126a	1.60536
Snrpd3	1.60607
Coa6	1.60664
Mydgf	1.60914
Rpl34	1.60944
Ranbp1	1.60976
Sptlc2	1.61
Eif3l	1.6131
Psma7	1.61425
Pdrg1	1.61459
Rps12	1.6165
Scp2	1.61702
Ndufs8	1.62083
Rps4x	1.62087
Sra1	1.62118
Nck1	1.62157
Uxt	1.62444
Rps29	1.62601
Khk	1.62679
Suclg1	1.62735
Rpl23	1.6277
Etfbkmt	1.62975
Cox19	1.63124
Rpl21	1.63273
Chsy1	1.6347
Hist1h2ap	1.63634
Tsr1	1.63852
Scd2	1.63875
Rps17	1.6389
Utp6	1.64023
Hikeshi	1.6405
Gm20498	1.64084
Rrp15	1.64117
Cox6b1	1.64162
1600002K03Rik	1.64289
Ndufaf2	1.64374
Rpl15	1.64378
Rpl29	1.64398
Pdcd5	1.64418
Atp5k	1.64454
Mycbp	1.64627
Txndc17	1.64635
Hint1	1.64703
Tcp1	1.64875
Ndufa7	1.64878
Mecr	1.64951
Suclg2	1.65103
Gm15500	1.65292
Bloc1s2	1.65483
Mcts1	1.6567
Uxs1	1.65671
3110040N11Rik	1.65872
Vkorc1	1.65969
Mak16	1.66118
Cox6c	1.66305
Selenoh	1.66461
Rpl18	1.66551
Rpl22	1.66638
Rpl6	1.66801
Timm9	1.66931
Rpl36	1.67313
Rps16-ps2	1.67452
Ndufa5	1.67556
Crls1	1.67683
Usmg5	1.67706
Cct3	1.67738
Mrpl39	1.67763
Ssbp1	1.67785
Rps3	1.67935
Cacybp	1.68075
Gtf2f2	1.68447
Acyp1	1.68496
Atp6v1f	1.68732
Nudcd1	1.68748
Rps8	1.68804
Mrpl21	1.68811
Gm7240	1.69218
2310039H08Rik	1.69257
Mff	1.69278
Pdha1	1.69334
Rps16	1.69593
Pop4	1.6961
Mrps14	1.69622
Eef1e1	1.69692
1810037I17Rik	1.69804
Hyal2	1.69875
H1f0	1.69967
Rpl13	1.70345
Dnajc19	1.70428
Psph	1.70498
Rsl1d1	1.70503
Rpl27a	1.70611
Nop58	1.70841
Rpl27	1.7095
Cct2	1.71584
Rida	1.71678
Mrpl54	1.7179
Apex1	1.71858
Eif1ax	1.7186
Rab5if	1.72152
Gm10123	1.72166
Rps28	1.72191
Psmb2	1.72456
Mrps22	1.72552
Echdc1	1.72922
Rpl31	1.72935
Commd1	1.73179
1110012L19Rik	1.73236
Mybbp1a	1.73241
Tbca	1.73315
Gtpbp4	1.73338
Mns1	1.73584
Gtf3c6	1.73634
Mrpl46	1.73656
Dars	1.73664
Eif3i	1.74092
Ppan	1.74266
Snrnp25	1.74457
Mrpl42	1.74632
Naca	1.74672
Blmh	1.74894
Msn	1.74992
Rpl39	1.75474
Abce1	1.75584
Tceal8	1.75893
Ngdn	1.7626
Pus10	1.76396
Ndufaf8	1.76557
Wdr75	1.76607
Dhrs1	1.76629
Prmt3	1.76636
Crip1	1.76641
Naa25	1.76772
Pam16	1.76963
Yif1a	1.77487
Eif4a-ps4	1.78215
Pfdn4	1.78375
Ccdc43	1.78562
Lsm5	1.78572
Kcnip2	1.78608
Cox7c	1.78692
Surf2	1.78832
Rpl7	1.79026
Pex3	1.79209
Zmat5	1.79228
Rps12-ps3	1.79246
Gm10275	1.79355
Ndufb6	1.79402
Rps21	1.79432
Timm8a1	1.79496
Eif3e	1.79568
Rplp1	1.79597
mt-Nd1	1.79773
Gfer	1.79795
Lyar	1.80745
Mdh1	1.81424
Vasp	1.81552
Wdr55	1.81858
Rpl41	1.82049
Itpripl1	1.82231
Emp3	1.82759
Cops9	1.82921
Dcun1d5	1.8346
Sem1	1.83736
Mrps5	1.84337
Phb	1.84496
Rpl30	1.84882
Rps15a	1.84936
Rpl23a	1.84958
Nt5dc2	1.85097
Pwp1	1.85853
Uqcr10	1.85942
Ankrd49	1.86006
Mrps33	1.86044
Rps25	1.86146
Ndufv3	1.86329
Ell2	1.86498
Rcan1	1.86693
Ndufa9	1.86778
Washc3	1.86789
Rpl36al	1.87163
Selenow	1.87176
Ddx18	1.87749
Aatf	1.87751
Nifk	1.8776
Rps18	1.8795
Rpl31-ps8	1.88125
Rpl26	1.88702
Immp2l	1.88756
Timm8b	1.88979
Gm29216	1.89035
Hspe1	1.8962
Romo1	1.89772
Prdx3	1.90497
Rpl11	1.90587
Rps27a	1.90751
Tbc1d24	1.91366
Fmc1	1.91673
2610318N02Rik	1.91685
Rpl37rt	1.91891
Gm9803	1.91986
Hprt	1.92816
Jmjd6	1.92821
Mrps10	1.93011
Slc30a10	1.93472
Xrcc5	1.93688
Eif2s1	1.93756
Eif1a	1.942
Ndufb2	1.94208
Gatb	1.94363
Rpl36a	1.95525
Slc16a13	1.9573
Cox7b	1.95935
Pno1	1.96381
Rpl35	1.97938
Rps20	1.98402
Rpl37a	1.98524
Farsb	1.98552
Ostc	1.98568
Utp4	1.98727
Tars	1.99026
Tcf7l2	1.99098
Rps23	1.99104
Ppia	1.99391
Rpsa	1.99807
Mrrf	2.00487
Tomm7	2.0054
Dhcr24	2.00714
Gm7536	2.00818
Mrpl11	2.01323
Apool	2.0134
Prpf31	2.01508
Glrx3	2.02037
Rpl32	2.02059
Ndufc2	2.02449
Acadsb	2.02472
Ldha	2.02957
Ndufc1	2.03019
Polr2h	2.03343
Cstb	2.03851
Mrps15	2.04361
Rps5	2.04839
Cox16	2.04894
Lztfl1	2.05003
Cmss1	2.05503
Rpl12	2.06199
Mnat1	2.06569
Emc2	2.06663
Fdx1l	2.08143
Nip7	2.08177
Nudt2	2.08374
Cst3	2.08401
Fyttd1	2.09505
Ap1s1	2.09594
Tbc1d7	2.09632
Tomm5	2.09705
Dbi	2.10321
Asns	2.10472
0610037L13Rik	2.10701
Mea1	2.12689
Gemin6	2.1272
Gm20390	2.12765
Unc13d	2.12888
Snrpd2	2.13805
Smim3	2.13814
Rbm19	2.13934
Rpl37	2.14619
Mtx2	2.14666
Gm5526	2.16527
Slirp	2.16567
Rpl10a	2.16759
Mtln	2.17222
Pes1	2.1737
Fkbp3	2.17451
Nme2	2.17475
Rwdd1	2.17816
Eef1akmt1	2.1932
2300009A05Rik	2.19724
Ppa1	2.19764
Nhp2	2.20344
Uqcc2	2.22132
Itgb3bp	2.22811
Mrpl23-ps1	2.24641
Smim1	2.24878
Gapdh	2.26686
Psat1	2.27139
Higd1a	2.27239
Pdk1	2.27486
Gm14862	2.28184
Mrpl35	2.32271
Uchl3	2.32686
Timm10	2.32836
Gss	2.32884
Mrps28	2.33132
Bola2	2.34022
Znrd1	2.34936
Rpl38	2.35993
Rpf2	2.36196
Rpl22l1	2.36736
Gm4332	2.38244
Chchd6	2.42488
Coa7	2.44296
Adk	2.44645
Acot11	2.48019
Nme6	2.48256
Ltv1	2.50462
Gm9797	2.5082
Nme1	2.51265
Pfkl	2.51637
Plek2	2.51986
Gstm5	2.5546
Gnai3	2.56243
Glipr2	2.5726
Frrs1	2.58235
Tmsb10	2.59981
Ccnb1ip1	2.64107
Nop10	2.70484
Fuca2	2.71031
Dctpp1	2.72587
Nme4	2.7388
Cltb	2.74875
Tpi1	2.75712
Nol12	2.76948
Mllt3	2.7757
Mif	2.77738
Agfg1	2.7792
Pdia2	2.78366
Hacd1	2.82203
Rfesd	2.83479
Slc39a8	2.85282
Pus1	2.89804
Zbtb8os	2.93583
Pepd	2.94803
Pnpo	2.94946
Ppard	3.00987
Lrrc56	3.01125
Cited2	3.02744
Pgk1	3.03597
Aprt	3.04843
Phgdh	3.1697
Bbs7	3.17616
Hbb-y	3.21335
Gsta4	3.23649
Fahd2a	3.24093
Slc41a3	3.28513
Adcy7	3.32161
Eno1	3.33579
Map4k1	3.36432
Nop16	3.4031
Phpt1	3.43367
Pgam1-ps2	3.46368
Fam162a	3.46585
Syt14	3.65657
Dstn	3.6933
Pklr	3.73871
Rps4l	3.75423
Ctnnal1	3.83429
Ncf4	3.90512
F2r	3.93711
Fam83g	4.08819
Gnat2	4.13818
Tspan14	4.20653
Ier3	4.21912
Plin2	4.26897
Vegfa	4.3509
Egln1	4.47136
Fkbp1a	4.58693
Aqp8	4.96452
Mcts2	4.97292
Slc16a3	5.11315
Arid3b	5.18715
Muc6	5.69635
Slc4a5	5.74062
Ampd2	5.82184
Myh7b	5.89053
Tmem40	6.05557
Pgam1	6.16864
Gm17764	6.6462
Mcub	6.68185
Grb10	6.78925
Hif3a	6.8059
Pygl	6.86024
Hbb-bh1	7.34203
Aqp3	7.71711
Adra2b	7.81388
Bnip3	8.19248
Chd7	8.60604
Fabp5	8.61065
Mt1	8.91899
Ston2	9.32758
Mrap	9.42518
Socs3	9.61228
Mt2	10.1885
Ndufa4l2	10.6389
Lgals1	10.8629
Gmpr	11.6084
Slc2a1	14.8696
Gm8203	36.1917

## Sheet: PolyE_mBMvsmFL
gene	log2FoldChange
Cxcr4	-11.2576
Samd4	-10.3409
Chst10	-10.2511
Oasl1	-9.81475
Adam33	-9.1939
Gda	-8.45129
Apol11a	-8.38003
Aldh1a1	-8.34772
Sp100	-8.27755
Agtr1a	-8.24858
Rtp4	-7.77791
Gm49134	-7.32078
Rph3al	-7.1921
H2-Q4	-7.15829
Tgtp2	-6.78024
Apol10c-ps	-6.75722
Apol10a	-6.70319
Ifitm3	-6.70243
Tap1	-6.67604
Oas3	-6.65695
Oas1a	-6.48459
Oas1c	-6.3416
Gbp7	-6.22079
Pitpnm1	-6.19869
Gch1	-6.17354
Xaf1	-6.08808
Plcl2	-6.05445
Lgals9	-5.92241
Ntn4	-5.75259
Furin	-5.58426
Suox	-5.57977
Apol11b	-5.56921
Gstt1	-5.48769
Bst2	-5.38652
Ppp2r5b	-5.16336
Dhx58	-5.1528
Slc25a24	-5.06217
Rsad2	-5.0554
Ctse	-4.88762
Fam107b	-4.86086
Pnma1	-4.7745
Isg15	-4.74977
Paqr9	-4.59993
Ifi47	-4.59008
Phyhip	-4.49467
Irf7	-4.45842
Aldh3b2	-4.35686
Ly6e	-4.29639
Parp14	-4.28434
Pdzk1ip1	-4.28256
Rnf213	-4.25934
Usp18	-4.21325
Igtp	-4.1604
St5	-4.14607
Tmem8	-3.87552
Tspan13	-3.836
St3gal6	-3.81013
B2m	-3.77802
Nrip3	-3.71462
AW011738	-3.70942
Oasl2	-3.6941
Tdrd7	-3.65843
Oas1b	-3.65006
Parp12	-3.61935
Herc6	-3.61405
Afmid	-3.60104
Slc44a1	-3.58098
Dpf3	-3.56193
Ifi27	-3.53697
Ift57	-3.50942
Aqp1	-3.48966
Mboat2	-3.4788
Nfix	-3.44922
Cpt1a	-3.36193
Mapre2	-3.33753
Reln	-3.32246
Agpat3	-3.26895
Lpcat3	-3.25337
Cacna1g	-3.2525
Stat2	-3.195
Mturn	-3.18728
Cbx7	-3.06515
Iqsec1	-3.04938
Cntln	-3.03416
Selenbp1	-3.0305
Rell1	-3.01757
H2-D1	-2.97677
Ifih1	-2.97415
Agrn	-2.96518
Dnajb2	-2.88654
Acat1	-2.88461
Cnnm2	-2.88424
Fcho1	-2.86142
Sec14l2	-2.86043
Foxn3	-2.85235
Cachd1	-2.72852
H2-K1	-2.71919
Hspb6	-2.6624
Stat1	-2.65765
Mfhas1	-2.6457
Tet3	-2.63063
Trim21	-2.60866
Cd81	-2.58949
Trp53inp1	-2.5683
Acsl1	-2.56252
Cmpk2	-2.55188
Slc25a22	-2.54656
Slc14a1	-2.52711
Gpd1l	-2.51162
Gm26992	-2.48172
Ndrg2	-2.46349
Gm7694	-2.46297
Trim12c	-2.45778
Gal3st1	-2.4241
H2-T22	-2.39739
Reep4	-2.39437
Tmem231	-2.39107
Vsir	-2.38544
Stag3	-2.37551
Slc6a20a	-2.37363
St3gal3	-2.35884
Col5a1	-2.35459
Cep164	-2.34352
Atl1	-2.34256
H2-T23	-2.32681
Cbr1	-2.31642
Rdm1	-2.31004
AC131692.1	-2.27345
Trim12a	-2.27287
Irgm1	-2.26563
Fads3	-2.26099
Tnk1	-2.25896
Naaladl1	-2.24663
Pim2	-2.22745
Tnk2	-2.20177
Cbx6	-2.19376
Apobec3	-2.19008
Arhgap33	-2.16401
AI467606	-2.16226
Smap1	-2.14854
Chd3	-2.13546
Runx1	-2.13106
Cela1	-2.12996
Trim44	-2.12964
Ccdc74a	-2.12925
Cntrob	-2.10028
Btnl10	-2.08138
Gstt2	-2.08006
Zfp773	-2.06858
Arl8a	-2.0669
Hsdl1	-2.04186
Gm49496	-2.02943
Rgl1	-2.02673
Pnpla6	-2.02459
Gm6548	-2.02191
Parp9	-2.01065
Fam168a	-2.00984
Laptm4a	-2.0053
Gm42791	-2.00521
Ppp1r16a	-2.00488
Cd36	-2.00208
Mxd3	-1.99322
H2-T24	-1.98937
Dnajc10	-1.98341
Parvb	-1.98127
Slc25a44	-1.97537
Irf9	-1.96987
Gpt	-1.95851
Tapbp	-1.93818
Parp10	-1.93183
Bpgm	-1.9259
Ccdc88c	-1.91481
Cd151	-1.9052
Klf3	-1.90275
Adcy6	-1.89171
Amigo3	-1.88313
Helz2	-1.87609
Gltp	-1.87369
Ccdc189	-1.87339
Car1	-1.8619
Tm7sf3	-1.85336
Pacs2	-1.85257
Prpsap2	-1.84671
Gnai2	-1.8448
Ces2g	-1.84194
Crip2	-1.84041
Ctrc	-1.83769
Sh3tc2	-1.83568
Ppp1r13b	-1.83215
Aqp9	-1.82966
Stard10	-1.82844
Litaf	-1.82734
Gm5417	-1.82599
Atxn2	-1.82189
Cdkn2c	-1.82091
Gp9	-1.82028
Tubb2a	-1.81639
Tent4a	-1.81551
Eif2ak2	-1.80806
Sh3glb2	-1.80783
St7	-1.80652
Plekhn1	-1.80444
Csk	-1.80432
Ankrd12	-1.79764
Fgfrl1	-1.79464
Mapk3	-1.79271
Akna	-1.79193
Gm29689	-1.78558
Asb1	-1.78053
Nos1ap	-1.77038
Dguok	-1.76888
Cyb561a3	-1.7639
Kbtbd6	-1.75658
Nemp1	-1.75392
Gm38356	-1.75323
Grap2	-1.74863
Itm2b	-1.74682
Cdkl1	-1.74639
Hist3h2ba	-1.74609
Tinagl1	-1.74601
Abhd16a	-1.74056
Itga2b	-1.73869
Yif1b	-1.73448
Kbtbd7	-1.7324
Otud5	-1.72975
2310022B05Rik	-1.7283
Gm29485	-1.72542
Ifi35	-1.72501
Apold1	-1.71376
Sdhaf4	-1.70598
Slc25a42	-1.70435
Haspin	-1.70276
Aurkb	-1.70193
Epdr1	-1.70184
Emilin2	-1.68959
Bora	-1.68716
Dusp8	-1.68458
Gm1821	-1.68268
Phf1	-1.6793
Dnase2a	-1.67658
Isg20	-1.67442
Pnp2	-1.67034
Them6	-1.66851
Larp1b	-1.66604
Foxm1	-1.66449
Pomt1	-1.66274
Ywhaq-ps3	-1.66172
Sema4b	-1.65949
Pck2	-1.65929
Wdsub1	-1.65803
Syngr1	-1.65227
Sun2	-1.64962
Mss51	-1.6495
Nde1	-1.64705
Proser3	-1.64591
Lats2	-1.63825
Sphk1	-1.63065
Dnah14	-1.62969
Tmem206	-1.62721
Camkk2	-1.62495
Adar	-1.62088
Gm45268	-1.62087
Cmip	-1.62072
Acap3	-1.61684
Fam53b	-1.61447
Parp16	-1.608
Gm48348	-1.60413
Tex9	-1.60173
Cabin1	-1.60124
Tfcp2	-1.59666
Kctd7	-1.58459
Mvb12b	-1.58238
Unk	-1.58227
Kif23	-1.5813
Fam160b1	-1.57966
Bicd2	-1.57949
Slc20a2	-1.57146
Trim26	-1.5628
Tifa	-1.56053
Heatr5a	-1.56003
Capn10	-1.55682
Hagh	-1.55533
Alg9	-1.55494
Cbx3-ps6	-1.55461
Crem	-1.55128
Gtpbp2	-1.54561
Rad9a	-1.53827
Tk1	-1.53818
Rnf166	-1.53506
Kifc5b	-1.53271
Gm28330	-1.53252
Wnk1	-1.53102
Lmf2	-1.53061
Cdk2ap2	-1.52993
Gpc4	-1.52838
Troap	-1.52781
Gse1	-1.52095
Nek2	-1.51861
Pbk	-1.51332
Mef2d	-1.51247
Slc38a5	-1.51023
Katnal1	-1.50947
Tusc1	-1.50915
Smg6	-1.50678
Scpep1	-1.50226
Gnrh1	-1.49796
Terf2	-1.49423
Dyrk1b	-1.49386
Bcl7c	-1.49245
Tmem138	-1.49154
Zfp526	-1.48934
Kmt2b	-1.48811
Nek3	-1.48566
Ache	-1.47793
Snx22	-1.47707
Asap1	-1.47543
Depdc1b	-1.47401
Arfgap3	-1.47196
Pqlc3	-1.47093
Pprc1	-1.47019
Nap1l4	-1.47017
Cdan1	-1.46773
Ogfr	-1.46751
Brca2	-1.46499
Rffl	-1.46455
Phactr4	-1.4639
Dync1li2	-1.46289
Pmm2	-1.46217
Ipmk	-1.45846
Optn	-1.45832
Psmf1	-1.45536
Gclc	-1.45376
Neil3	-1.44843
Mettl7a1	-1.44492
Cchcr1	-1.44427
Mroh2a	-1.43838
Sugp2	-1.42689
Gmppb	-1.42325
Mphosph9	-1.42243
Hist1h2bg	-1.42131
Slc25a10	-1.42031
Wee1	-1.41827
Rnf215	-1.41441
Sipa1	-1.41325
Irak1	-1.41129
Abcb4	-1.40847
Midn	-1.40785
Arhgef39	-1.40663
Mum1	-1.40246
Pml	-1.40245
Cep85	-1.40086
Stx7	-1.40078
Mast2	-1.39779
Tmem63a	-1.39676
Exoc3l	-1.39417
Trim25	-1.39408
Fads1	-1.39357
Tpcn1	-1.38664
Gas2l3	-1.3855
Rassf7	-1.38256
Sirt3	-1.38132
Tmc6	-1.37963
Glb1l	-1.37904
Ift80	-1.3766
AC157914.1	-1.37581
Adck5	-1.37427
Metap2	-1.37304
Tcf3	-1.36929
Bcorl1	-1.36871
Ank	-1.36727
Fam228b	-1.36629
Slc30a9	-1.36413
Slc25a51	-1.36388
Ankle1	-1.36254
Kif22	-1.36239
Abat	-1.36099
Map3k1	-1.35909
Dmwd	-1.35836
Naa40	-1.35833
Sesn1	-1.35602
Trim58	-1.35473
Sppl2b	-1.354
Tedc1	-1.35151
Agfg2	-1.35126
Pcyt1a	-1.34912
Gm18030	-1.34275
Wwp2	-1.34196
Cish	-1.33786
Pkd1	-1.33158
Tmx4	-1.33112
Pqlc1	-1.3305
D17Wsu92e	-1.32956
Ing1	-1.3238
Nprl3	-1.32341
H2afv	-1.3224
Acadl	-1.32097
Ccdc6	-1.32015
Elmo2	-1.3188
Parp11	-1.31477
Inafm1	-1.31325
Mif4gd	-1.31288
Carhsp1	-1.31024
Pik3r1	-1.30599
Dok1	-1.30475
Mcoln1	-1.30471
Stag1	-1.3003
Kif18b	-1.29879
Jade1	-1.29842
Dgcr2	-1.29281
Hcfc1	-1.29264
Mylip	-1.28858
Ttc13	-1.28734
Gtse1	-1.28377
Cdkn2d	-1.28292
Carm1	-1.27802
Slc25a25	-1.2773
Pi4k2b	-1.27689
Rnf187	-1.27446
Mxi1	-1.27438
Gna11	-1.2735
Crat	-1.27267
Mia2	-1.27013
Mfsd12	-1.26906
Tmem120b	-1.26664
Sppl3	-1.26561
Abcg4	-1.262
Daglb	-1.25947
Nktr	-1.2589
Mgat4b	-1.25706
Gstp3	-1.25645
Snx32	-1.25557
Fgfr1op	-1.25378
Scrib	-1.25091
Zfp703	-1.2506
Pnpla2	-1.25033
Msh5	-1.25021
Tmc8	-1.24758
Ccp110	-1.24648
Golim4	-1.24429
Prr11	-1.24364
Setd4	-1.2408
Fam69a	-1.23892
Pmf1	-1.23699
Kif24	-1.23665
Dvl1	-1.23543
Vwf	-1.23423
Grn	-1.23188
Kmt5a	-1.23138
Ttc7	-1.23119
Tbxas1	-1.23103
Lrch4	-1.23064
Btg3	-1.22904
Gins3	-1.22851
Stim1	-1.22848
Sesn2	-1.22749
Artn	-1.22459
Aspm	-1.22395
Tapt1	-1.22249
Limd1	-1.22209
Atp11c	-1.2198
R3hdm1	-1.21956
Chd9	-1.21683
Cebpg	-1.21657
Arhgap11a	-1.21538
Maz	-1.21429
Sun1	-1.20853
Kifc1	-1.20801
Nek8	-1.20661
Stom	-1.20452
Miga2	-1.20429
Rb1	-1.20344
Hp1bp3	-1.20321
Dot1l	-1.20318
Fbxo5	-1.20187
Tmem131l	-1.20082
Dop1b	-1.20041
Zfand2a	-1.19802
Elf1	-1.19654
Cul4a	-1.19601
Aip	-1.19555
Gm28043	-1.19427
Acox1	-1.19209
Spsb3	-1.19085
Mcph1	-1.19022
Ncapd3	-1.18931
Mapk8ip3	-1.18915
Kctd14	-1.18856
Dync1h1	-1.18329
Creld2	-1.18205
Gm46223	-1.18203
Cby1	-1.18052
Anln	-1.18035
Tacc3	-1.17854
Cntf	-1.17836
Fbxo48	-1.17752
Retreg2	-1.17548
Zbtb18	-1.17336
Kat7	-1.17317
Relt	-1.17282
Gm6061	-1.17209
Smarcd1	-1.16751
Ube2o	-1.16653
Rnf38	-1.16525
C530008M17Rik	-1.16453
Ska3	-1.16125
Rsbn1	-1.15958
Pkig	-1.15682
Cdca2	-1.15608
Fam83d	-1.15565
Slc40a1	-1.15145
Slc2a4	-1.15012
Pif1	-1.15003
Sos2	-1.14942
Rnf26	-1.14702
Mtcp1	-1.14545
Pip5k1b	-1.14487
Tmem97	-1.14177
Mgll	-1.1413
Slc6a9	-1.14074
Mecp2	-1.13901
Gls	-1.13707
E2f8	-1.13614
Stau1	-1.13585
Tmem107	-1.13574
Cdca5	-1.13552
Tagap1	-1.13534
Scly	-1.13518
Lbr	-1.13518
Capn5	-1.13423
Alms1	-1.13379
Mad1l1	-1.13329
Tmbim6	-1.13259
Atp11b	-1.13044
Slc24a5	-1.1293
Samhd1	-1.12849
Gm48368	-1.12707
Skp2	-1.12542
Slc16a1	-1.12522
Cpeb3	-1.12483
Rfx2	-1.12451
Cdca3	-1.12432
Arl6ip1	-1.12396
Secisbp2l	-1.12363
Zbtb22	-1.12264
Tbc1d2b	-1.12015
Racgap1	-1.11842
Klf13	-1.11785
Mfsd2b	-1.11776
Pou2f1	-1.1175
Dcaf6	-1.11523
Fam213a	-1.11521
Mat2a	-1.114
Apaf1	-1.11241
Leng8	-1.11068
Psap	-1.11022
Pla2g16	-1.10949
Wdr44	-1.10907
Ivd	-1.10889
Csad	-1.1086
Hirip3	-1.10778
Prc1	-1.1077
Sgo1	-1.10652
Dyrk3	-1.10391
Tsc22d4	-1.10376
Gm20605	-1.10277
Setd2	-1.10133
Irf2	-1.09979
Relch	-1.09917
Fam234b	-1.09837
Bcl2l12	-1.09832
Hmgn2	-1.09764
Micall2	-1.09615
Cenpf	-1.09606
Coro1c	-1.09534
Plk1	-1.09381
Incenp	-1.09334
Rhno1	-1.09319
Birc2	-1.09272
E2f6	-1.09219
Zbtb14	-1.09179
Fam117a	-1.0913
Dmtn	-1.09072
Ckap2l	-1.08747
Arid4a	-1.08631
Pigq	-1.08459
Med15	-1.08251
Daxx	-1.08091
Rassf1	-1.08001
Spag5	-1.07999
Ttf2	-1.07956
Hnrnpul1	-1.07706
Pttg1	-1.07577
Kcnn4	-1.07399
Abhd4	-1.07333
Zdhhc14	-1.07264
Srsf10	-1.07141
Xrn1	-1.06987
Myo9b	-1.06977
Tram1	-1.06925
Smox	-1.06829
2310061I04Rik	-1.0672
Deaf1	-1.06658
Pnp	-1.06624
Map4k5	-1.06593
Sav1	-1.06516
Mpp2	-1.06379
Fam76a	-1.06303
Ptpra	-1.06235
Hs6st1	-1.06185
Taf1c	-1.06158
Cfl2	-1.06017
Extl3	-1.05712
Gmeb1	-1.05698
Kctd2	-1.05642
Grina	-1.05638
Klhl25	-1.05573
Zfp39	-1.05548
Rnf123	-1.05481
Kif14	-1.054
Ndst2	-1.05222
Rabgef1	-1.05066
Hipk1	-1.04906
Ddit3	-1.04862
Atf7ip	-1.04845
Nucks1	-1.04745
Stradb	-1.04744
Mocs1	-1.04612
Prr14	-1.04469
Nsd3	-1.0445
Cep135	-1.04345
Rab30	-1.04338
Tbl2	-1.0431
Dnajc16	-1.04303
Birc5	-1.03917
Umad1	-1.0367
Trafd1	-1.03667
Ccsap	-1.03536
Odf2	-1.03348
Brf1	-1.03291
Mknk2	-1.03261
Dusp1	-1.03179
Ezh2	-1.0304
Cenpe	-1.03038
Zc3hav1	-1.02852
Calm3	-1.02778
Ilk	-1.02655
Aoc2	-1.02634
Tab1	-1.02563
Serpinb6b	-1.02449
Ckap5	-1.02415
Zfp346	-1.02341
Inpp5e	-1.022
Taok2	-1.02106
Setd1b	-1.02092
Rbl1	-1.0195
Nrip1	-1.01707
H2afx	-1.01692
Ankrd17	-1.0144
Hdac6	-1.0137
Sfmbt1	-1.01308
Macf1	-1.01283
Cdk1	-1.01253
Atp6ap1	-1.00811
Cdca8	-1.00666
Tex2	-1.00656
Tst	-1.00583
Sap25	-1.00473
Sertad2	-1.00446
Fam78a	-1.00383
Cdc20	-1.00344
Ccnb2	-1.00265
Zeb1	-1.0023
Lmnb1	-1.00228
Cdca4	-1.00219
Sgo2a	-1.00165
Zmynd8	-1.0013
Osbpl8	-1.00093
Ezr	-1.00061
Ctnnbl1	1.00113
Ostf1	1.00209
Gm12240	1.00211
Atp5l	1.00219
Rpp30	1.00323
Uba1	1.00401
Sub1	1.00643
Cox7a2	1.00657
Rpl3	1.00678
Xpnpep1	1.00705
Anapc13	1.00813
Rpl14	1.00882
Ccdc92b	1.01202
Rps26	1.01291
Timm10b	1.01304
Nup43	1.01341
Smn1	1.01428
Hax1	1.01461
Uxs1	1.01479
Rplp0	1.01483
Slc25a5	1.01539
Phospho1	1.01585
Ptrh2	1.01636
Snu13	1.01758
Anp32a	1.01771
Psmb7	1.01886
Rps10	1.01929
Ndufs3	1.02116
Rpl8	1.02127
C1d	1.02265
Mfsd10	1.02567
Psma4	1.02623
Emc6	1.02671
Nfkbib	1.02926
Ndufaf1	1.02995
Pfdn5	1.03041
Commd4	1.03056
Rps27l	1.03088
Eif4a2	1.03117
Mrpl15	1.03183
Ndufab1	1.03382
Utp3	1.03402
Tpm1	1.03425
Snrnp48	1.03454
Rpl28-ps1	1.03481
Ttc33	1.03567
Lamtor5	1.03584
Nasp	1.03661
Mrps26	1.03718
Znhit3	1.03814
Mrpl13	1.0384
Ndufb4	1.03932
Cenpw	1.0405
Rpl13a	1.04074
Uqcrh	1.05236
Sdhb	1.05323
Mob1b	1.05668
Esd	1.05719
Eif3f	1.0572
Sord	1.05766
Arhgap17	1.058
Itgb1bp1	1.05801
Gm10925	1.05816
Sar1b	1.05837
Cebpz	1.05876
Slc35b2	1.05932
Idh3b	1.06122
D11Wsu47e	1.06177
Ubqln4	1.06351
Coq7	1.06409
Anapc15	1.06424
Metrn	1.06556
Chchd2	1.06735
Cops7b	1.07077
Wars	1.07221
Naa20	1.07332
Commd10	1.07347
Hells	1.07367
Tmem68	1.07451
Dscc1	1.07541
4930523C07Rik	1.07581
Snf8	1.07606
Commd1	1.07792
Rplp2	1.07838
Hikeshi	1.07847
Flot2	1.07924
Nedd8	1.07926
Naa10	1.08077
Pin4	1.0809
Cops4	1.0811
Osgepl1	1.08607
Mrps23	1.0872
Nup93	1.0873
Tfg	1.0877
Nudt3	1.0912
Gadd45gip1	1.09231
Polb	1.09449
Ndufa5	1.0948
Rps9	1.09659
Ywhag	1.09951
Dhfr	1.10021
Larp1	1.10239
Tbca	1.10377
Gtf2h3	1.10385
Gipc1	1.10507
Polr2f	1.10648
Zc3hc1	1.1073
Cox17	1.10736
Psma7	1.10867
Asnsd1	1.10939
Smpdl3a	1.10941
Atp5e	1.10975
Sdhd	1.11295
Ykt6	1.11333
Hspa9	1.11372
Ctsz	1.11601
Mrps21	1.1165
Mettl23	1.11864
Dynlt1b	1.1206
Oat	1.12102
Mrpl48	1.12103
Ndufa2	1.12122
Trmt112	1.12316
Paip1	1.12327
Bin3	1.12335
Gm13835	1.12358
Eef1g	1.1237
Chchd3	1.12579
Immp1l	1.126
Arl1	1.12647
Zfp637	1.12665
Hint1	1.13166
Cct4	1.13453
Cops6	1.13663
Uqcrq	1.13777
Thoc6	1.14198
Vps33a	1.14234
Gm49383	1.14379
Snd1	1.14416
Uba52	1.14466
Mrpl24	1.14534
Exosc7	1.14716
Rpl10a-ps1	1.14732
Samsn1	1.14806
Haus7	1.14867
Scamp4	1.14899
Rwdd4a	1.15037
Rtraf	1.1512
Rps27	1.15169
Etf1	1.15184
Tmem69	1.15236
Wdr61	1.15324
Acp5	1.15823
Ndufa1	1.15972
Tm9sf3	1.16078
Zfp672	1.16202
Atp5j	1.16351
Mrps16	1.16356
Coa3	1.16502
Sfxn1	1.16606
Ufm1	1.16623
Llph-ps2	1.16717
Klhdc4	1.16751
Cul2	1.16812
Snrpg	1.17192
Usmg5	1.17199
Mapk8	1.17254
Capzb	1.17335
Rpl7a	1.17335
Polr1d	1.17376
Fam98a	1.17853
Mrps9	1.17871
Bet1	1.17929
Tcp1	1.18384
Trappc4	1.18384
Chchd7	1.18908
Nmd3	1.18916
Selenoh	1.19088
mt-Atp8	1.19178
Ebna1bp2	1.1938
Abraxas2	1.19477
Rpl10	1.19513
Coa6	1.1963
Nsfl1c	1.1965
Llph	1.19725
Atp5j2	1.19789
Fermt3	1.19918
Casp6	1.19975
Gnb1	1.20249
Dimt1	1.20467
Psph	1.20591
Prdx1	1.20592
Ssx2ip	1.20702
Araf	1.20755
Copb1	1.20888
Gnl3	1.20904
Akr1a1	1.21136
Polr2k	1.21167
H1f0	1.21255
Atraid	1.2127
Hmgn1	1.21538
Ndufb3	1.21574
Naa38	1.2161
Chchd1	1.21626
Timm17a	1.21639
Ero1l	1.21662
Utp14a	1.2185
Gm9531	1.21858
Snrnp25	1.2198
Rps12	1.22004
Mthfr	1.2207
Nolc1	1.22165
Gadd45g	1.22364
Emc1	1.22501
Alkbh3	1.22688
Wdr1	1.22728
2700097O09Rik	1.22755
Vkorc1	1.22768
Prdx5	1.22783
Tmem147	1.22892
2410015M20Rik	1.22976
Gpn3	1.22997
Dnajc24	1.23012
Cisd1	1.2309
Slc2a3	1.23389
Snrpf	1.23397
Ndufa13	1.23603
Alg13	1.23716
Lamtor2	1.23914
Mak16	1.23926
Cd2ap	1.23958
Snx2	1.24081
Psmb5	1.24162
Acsl5	1.24191
Eif3l	1.24734
Tmem242	1.24811
Atp5mpl	1.24816
Eif2s1	1.25259
Trim8	1.25368
Parp1	1.2544
Rpl36a-ps2	1.25837
Ascc2	1.25969
Eif3g	1.26029
Uqcr10	1.26401
Gm28437	1.26474
Ndufaf8	1.26664
AA986860	1.27605
mt-Nd6	1.27704
Kti12	1.27713
Rabac1	1.27727
Npm1	1.27919
Rps16-ps2	1.2795
Ints6l	1.2816
Rpl35a	1.28329
Prmt1	1.28701
Ndufa6	1.28846
Cops2	1.28869
Ppat	1.28926
Mrpl12	1.29161
2610318N02Rik	1.29383
Tbrg4	1.29471
Nsun2	1.29582
Uqcr11	1.29696
Uqcrc2	1.29952
Mrpl46	1.29976
Psmb3	1.29999
Aimp1	1.30005
Cpsf3	1.30365
Ndufs5	1.30895
Rps13	1.31243
Clns1a	1.31351
Wdr75	1.3146
Myo18a	1.31474
Prpf19	1.31533
Fbxl15	1.31566
Med29	1.31568
Cops3	1.31852
Gtf2f2	1.32018
Oaz2	1.32291
Dcaf13	1.32302
Pld3	1.3241
Pigp	1.32715
Eif3d	1.32782
Gm45799	1.32973
Hist1h4i	1.33046
Rpl7l1	1.33166
Atp6v1f	1.33234
Cat	1.33293
Ciao2a	1.33473
Rpl18a	1.34192
Hspd1	1.34264
Rps3a1	1.34273
Uxt	1.34374
Ndufa7	1.34777
Ndufb5	1.34968
Trmt11	1.35009
Ppie	1.3535
Rps24	1.35393
Tnfrsf21	1.35561
Rab5if	1.36153
Rps14	1.36248
Atp6v1a	1.36275
Pafah1b2	1.36364
Eif2b5	1.36424
Eif4a-ps4	1.36561
Cdk5rap3	1.36574
Bloc1s2	1.36756
Sucla2	1.36859
Acbd4	1.36971
Gpat4	1.36977
Zkscan3	1.3709
Eif1ax	1.37237
Nedd4	1.37292
Exosc1	1.37306
Taco1	1.37402
Elp5	1.37494
Rps15	1.37643
Mphosph10	1.38041
Rps6	1.3807
Ndufb4c	1.3827
Rpl17	1.38295
Gtpbp4	1.38485
Commd6	1.38553
Rpl5	1.38588
Rpl19	1.3872
Gmpr2	1.38848
Thoc5	1.38899
Commd9	1.39412
Fam49b	1.39522
Fbl	1.39576
Gnptg	1.39621
Fbxl19	1.39655
2300009A05Rik	1.39725
Tstd3	1.40069
Rps19	1.40227
Timm22	1.40339
1810022K09Rik	1.40517
Dnajc19	1.40822
Rab28	1.40862
Apopt1	1.40872
Khnyn	1.40893
Wdr55	1.4093
Nop14	1.41034
Nop58	1.41063
Eif2a	1.41106
Tufm	1.41202
Fh1	1.41359
Pole4	1.415
Hsp90ab1	1.41648
Drg2	1.41849
Mettl26	1.41955
Vps45	1.41968
Nop56	1.42018
Eef1b2	1.42099
Rpl27	1.42104
Rpl21	1.42313
Fez2	1.42347
Ldah	1.42359
Rps7	1.42514
Rpl6	1.42538
Dynll1	1.4312
Scp2	1.43529
Pfdn1	1.43542
mt-Co3	1.43548
Fkbp4	1.43854
Polr3h	1.43978
Rpl9	1.44015
Tspan32	1.44038
Trappc3	1.44446
Crlf3	1.44637
Heca	1.449
Mrps31	1.45507
Mff	1.45727
Eloc	1.45818
Snrpa	1.45953
Pdcd5	1.46038
H2-Ke6	1.46046
Osbpl9	1.46829
Prelid1	1.47204
Mrpl2	1.47437
Rpl34	1.47641
Ahcy	1.48024
Slc31a1	1.48171
Rpl4	1.48306
Rack1	1.48413
Ruvbl2	1.48564
Vps41	1.48872
Glo1	1.49002
Txndc17	1.49171
Sra1	1.49581
Eif3i	1.49599
Tomm40	1.49633
Psmb2	1.49641
Rcc2	1.49933
Ndufb6	1.50017
Tsen54	1.50036
Dnttip2	1.50082
Ndufa12	1.50124
Piezo1	1.50158
Polr2l	1.50366
Cd59a	1.50524
Mtif2	1.5054
Rpl18	1.50775
Fibp	1.51431
Immp2l	1.5158
Eef1e1	1.51611
Rps23-ps1	1.51893
Lyrm2	1.52244
Nsa2	1.52404
Cfdp1	1.52688
mt-Nd4	1.52872
3110040N11Rik	1.53012
Usp24	1.53065
Orc5	1.53235
Snx12	1.53297
Lsm5	1.53322
Mrpl42	1.53614
Rhbdd1	1.537
Tars2	1.53934
Ndufc2	1.53982
Dera	1.54233
Mrps22	1.54242
Trnau1ap	1.54313
Tomm20	1.5438
6030468B19Rik	1.54663
Med27	1.54748
S100pbp	1.54804
Cox6c	1.55119
Zmat5	1.55151
Pomp	1.55178
Acyp1	1.5526
Ndufs4	1.55268
Abcf2	1.55358
Map2k4	1.55378
Mrpl36	1.55424
Tbcb	1.55502
Brms1	1.55555
Abce1	1.55923
Atp5k	1.56144
Dctpp1	1.56201
Ier3ip1	1.56416
Etfb	1.57026
Nifk	1.57172
Mrpl37	1.58235
Ndufaf2	1.58247
Metap1d	1.58725
Rpl29	1.59577
Pbx2	1.59632
Timm8a1	1.59655
Gemin6	1.59796
Aldh2	1.59935
Paqr6	1.6003
Gm10163	1.60163
Hsph1	1.60302
Rpl23a	1.60337
Rps3	1.60571
Dpp3	1.60786
Rpl41	1.60865
Umps	1.61019
Hprt	1.61146
Cox7c	1.6119
Ndufa3	1.61348
Msn	1.6169
Vps29	1.61731
Mtx1	1.62046
Cox6b1	1.62217
Rptor	1.6271
Mrrf	1.63336
Snrpd3	1.63415
Krr1	1.63775
Wdr43	1.64111
mt-Nd4l	1.65175
Eef1a1	1.65211
Eprs	1.65426
Rps16	1.65791
Rps17	1.66145
Ddx1	1.66538
Timm8b	1.66907
Eif3e	1.67137
Rpl36al	1.6718
Prmt5	1.67369
Mrps14	1.67736
Ndufv3	1.68012
Ncbp2	1.6822
Mrpl52	1.68519
2610001J05Rik	1.69153
Etfbkmt	1.69188
Lonp1	1.69393
2310039H08Rik	1.69523
Echdc1	1.69557
Noc4l	1.6972
Tmem164	1.7031
Commd2	1.7035
Prdx6	1.705
Tmod3	1.71242
Rpl13	1.71518
Rps29	1.716
Ddx18	1.71677
Borcs8	1.7188
Ermp1	1.72186
Smim3	1.72945
Hmgn5	1.73025
Tceal8	1.73076
Atp5g1	1.73103
Uqcc3	1.732
Rps4x	1.73553
Rpl22	1.74517
Cops9	1.74534
Rpl27a	1.74561
mt-Nd5	1.74807
Dynlt3	1.74967
Ostc	1.75145
Mrpl39	1.75259
Eif2b3	1.75758
Mindy3	1.75982
Rsl1d1	1.75985
Mrps5	1.76077
Naca	1.76082
Atp6v1h	1.7614
Lrrc59	1.76433
Pfdn4	1.77026
Lrpap1	1.77067
Mid1	1.77269
Drap1	1.77378
Gtf3c6	1.77561
Gm29216	1.77723
Gar1	1.77819
Cct3	1.77857
Bola2	1.78
Ndufa9	1.78079
Denr	1.78317
Mrpl16	1.7849
Gm9803	1.78907
Prdx3	1.79025
Rars	1.79112
Apool	1.79268
Tsr3	1.79605
Washc3	1.79802
Rpl7	1.80003
Fkbp3	1.80076
Mydgf	1.80131
Pgls	1.80224
Zmynd11	1.80233
Hspbp1	1.80254
Pdha1	1.80255
Polr3g	1.80568
Ikbkg	1.80811
Cct2	1.80828
Dars	1.81006
Rpl39	1.82145
Gm7240	1.82219
Fmc1	1.82384
Efhd2	1.82661
Ap1g2	1.8301
Bad	1.8328
Ubxn2b	1.83358
Hcfc1r1	1.83674
Timm21	1.83686
Park7	1.8372
Rps28	1.83881
Dmac1	1.8478
Rpl31	1.85188
Rps12-ps3	1.8598
Ankrd49	1.86628
Rpl15	1.86967
Rpl31-ps8	1.87001
Acbd6	1.87105
Rpl23	1.87115
Ndufs8	1.87331
Wdr74	1.87433
Prpf31	1.8773
Cdk4	1.88265
Gm15500	1.89443
Aldh18a1	1.89476
Rps25	1.8974
Gm7536	1.8996
Eef1akmt2	1.90221
Ttc39a	1.90528
Utp6	1.91218
mt-Cytb	1.91535
Ppia	1.91578
Rps8	1.91817
Sem1	1.92192
Mrpl21	1.9272
Cox7b	1.93
Dcun1d5	1.93276
Cln5	1.93424
Ssbp1	1.93618
Rpl36	1.938
Gfer	1.9386
Mrto4	1.95243
Jmjd6	1.95361
Rpl11	1.95385
Mea1	1.95853
Klhl23	1.96283
Tars	1.9634
Ccnb1ip1	1.9635
Tsnax	1.96468
Runx1t1	1.97087
Rpl26	1.97163
Trap1	1.97364
Rplp1	1.97741
Tomm6	1.98568
Clint1	1.99362
Abracl	1.99796
Suclg1	1.99864
Ppil3	2.00058
Ndufb2	2.01007
Polr2m	2.01038
Apex1	2.01088
Rpl36a	2.01246
Gm5526	2.01456
Gm10275	2.01689
Gm9797	2.01991
Farsb	2.02154
Tomm7	2.03471
Zbtb8os	2.03578
Lztfl1	2.03731
Snrpd2	2.03854
Igbp1	2.04125
Ndrg3	2.04421
Ankrd27	2.0445
Plaa	2.04809
Eif5b	2.04882
Rpl35	2.05252
Rbms1	2.05338
Chsy1	2.05684
Rps27a	2.05874
Rpl30	2.07304
Nme6	2.07364
Rwdd1	2.07371
Shb	2.07413
Rpl37a	2.07661
Tmsb10	2.10166
Dgkz	2.10204
Asns	2.10253
Rps21	2.1146
Gm10123	2.11802
Ccdc58	2.11843
Shmt2	2.12725
Blmh	2.1274
Pam16	2.13353
Rps20	2.13606
Ndufc1	2.13637
Glod4	2.14063
mt-Nd1	2.14319
Rps5	2.14432
Mrps33	2.15462
Rpl37	2.15816
Gatb	2.17104
Mycbp	2.17404
Tmem160	2.18051
Bcl11a	2.18228
Rida	2.18624
Las1l	2.19782
Gm28438	2.21199
Thra	2.21823
Ap1s1	2.22289
Rpl32	2.22926
Higd1a	2.23317
Ddx21	2.23886
Rps18	2.23973
mt-Nd2	2.23999
Rpl22l1	2.24148
Rsu1	2.24396
Romo1	2.25321
Rps2	2.2543
Acot11	2.26198
Rpl10a	2.26925
Rps23	2.26953
Uchl3	2.29294
Vasp	2.30603
Adk	2.30694
Ell2	2.31001
Mtx2	2.31517
Glrx3	2.32694
Mdh1	2.32856
Prr13	2.33342
Emc2	2.34521
Lyar	2.35162
Pdrg1	2.35422
Kcnip2	2.3714
Psat1	2.37226
Pebp1	2.39065
Selenow	2.39829
Rps15a	2.39871
Gm28285	2.40419
Dbi	2.40679
Mecr	2.42093
Rpsa	2.43075
Ppa1	2.4381
Acadsb	2.43823
Emp3	2.44778
Nip7	2.4516
Mrps28	2.46032
0610037L13Rik	2.47558
Znrd1	2.49236
Gpi1	2.50094
Uqcc2	2.51867
Cltb	2.52917
Rpl38	2.5359
Ngdn	2.53683
Cmss1	2.54339
Slc4a5	2.55368
Hyal2	2.56273
Gnai3	2.56528
Smim1	2.57079
Phb	2.58378
Ftsj3	2.59892
Cst3	2.60175
Mif	2.60353
Ksr1	2.60708
Pepd	2.61449
Isyna1	2.62997
Mrpl11	2.63564
Pes1	2.64792
Adgrg1	2.66094
Itpripl1	2.67207
Cited4	2.67425
Gstm5	2.68151
Tomm5	2.68372
Slirp	2.68545
Lrrc56	2.68591
Atic	2.70449
Nt5dc2	2.71691
Mrpl23-ps1	2.72822
Gm14862	2.75525
Tpi1	2.80815
Cox16	2.81759
Gm20390	2.8192
Nol12	2.82874
Ppan	2.85361
Mrpl35	2.85576
Nhp2	2.8759
Rpl12	2.88113
Gmppa	2.88295
Tcf7l2	2.90156
Gm20498	2.92664
C1qbp	2.93622
Mllt3	2.97318
Gm4332	2.98751
Nop10	2.98753
Mrpl54	2.99491
Ltv1	2.99625
Glipr2	3.00988
Unc13d	3.03949
Gapdh	3.05162
Agfg1	3.07478
Pfkl	3.0821
Hspe1	3.0852
Nop16	3.1016
Dhcr24	3.10669
Trmt112-ps2	3.12031
Tbc1d24	3.12806
Slc39a8	3.14211
Pnpo	3.16032
Rfesd	3.18961
Slc30a10	3.20403
Syt14	3.26556
Ppp1r14b	3.35482
Mrps15	3.37078
Mybbp1a	3.3834
Mcts1	3.43045
Ldha	3.45179
Gss	3.5
Pgk1	3.51785
Rpl37rt	3.54497
Fuca2	3.56026
Rpf2	3.60154
Pdk1	3.63549
Hbb-y	3.67067
Pdia2	3.71475
Pus1	3.73234
Phgdh	3.76818
Map4k1	3.93014
Adcy7	3.95413
Bbs7	3.98123
Nme4	3.99172
Ncf4	4.01487
Hacd1	4.0199
Scd2	4.0527
Frrs1	4.10911
Dstn	4.1434
Slc16a3	4.24571
Ier3	4.2485
Ptk2	4.3289
Tspan14	4.37704
Fahd2a	4.39195
Slc41a3	4.39247
Aprt	4.43247
Eno1	4.49466
Ctnnal1	4.64082
Nme1	4.76191
Rps4l	4.79196
Egln1	4.96265
Mdga1	4.99189
Fam162a	5.00769
Muc6	5.01645
Mcts2	5.01956
Pklr	5.33142
F2r	5.34122
Gnat2	5.40136
Fam83g	5.43053
Socs3	5.47225
Plin2	5.66098
Hbb-bh1	5.76023
Gm17764	5.81742
Arid3b	6.03027
Fkbp1a	6.22956
Pygl	6.29007
Pgam1	6.51088
Ampd2	6.76432
Grb10	7.16447
Aqp3	7.30214
Mcub	7.40552
Tmem40	7.46611
Ston2	7.99814
Bnip3	8.00316
Lgals1	8.04574
Fabp5	8.20983
Adra2b	8.2217
Hif3a	9.02477
Chd7	9.04556
Ndufa4l2	10.3386
Mrap	10.4287
Mt1	10.7002
Slc2a1	12.1003
Mt2	12.1312
Gmpr	13.1062
Gm10241	22.7258
Gm8203	34.466

## Sheet: OrthoE_mBMvsmFL
gene	log2FoldChange
Aldh1a1	-10.9526
Agtr1a	-10.5235
Gda	-10.3251
Chst10	-9.47259
Sp100	-8.85266
Cxcr4	-8.64246
Apol11a	-8.00287
Rtp4	-7.48014
Apol10a	-7.36693
Lgals9	-7.31155
Samd4	-7.16873
Plcl2	-7.155
Ifi47	-7.10401
Xaf1	-6.77627
Ifitm3	-6.6929
Apol10c-ps	-6.67416
Tgtp2	-6.49192
Oas3	-6.47591
St3gal6	-6.40136
Apol11b	-6.32552
Tmem140	-6.32212
Ppp2r5b	-6.3101
Gch1	-5.98736
Selenbp1	-5.98506
Gm49134	-5.86005
B2m	-5.70178
Ifit1	-5.55539
Paqr9	-5.48968
Rnf213	-5.33366
Afmid	-5.21617
Gstt1	-5.05995
Rsad2	-5.04092
Isg15	-5.02306
Ctse	-4.98505
Herc6	-4.79179
Ifi27	-4.75721
Gm10985	-4.67392
Phyhip	-4.66689
Ift57	-4.47902
Trp53inp1	-4.47482
Trim12a	-4.47452
Dpf3	-4.46403
Fam107b	-4.45947
Trim12c	-4.30896
St5	-4.21975
Irf7	-4.14387
Cmpk2	-4.05301
Igtp	-4.03054
AW011738	-3.95929
Oas1b	-3.89359
Ankrd28	-3.8795
Usp18	-3.86297
Oasl2	-3.80751
Foxn3	-3.71777
Aqp1	-3.67517
Cep164	-3.63423
Iqsec1	-3.57735
Epdr1	-3.50463
H2-D1	-3.49087
Laptm4a	-3.45884
Acsl1	-3.38076
Ly6e	-3.37552
Selenop	-3.35431
Pnp2	-3.35008
Pdzk1ip1	-3.30362
Mapre2	-3.27534
Adck5	-3.27212
Cbr1	-3.26993
Gm4070	-3.2487
Gm46344	-3.19987
Lpcat3	-3.16624
Dync1li2	-3.14921
Psme1	-3.1387
Tifa	-3.06885
Slc14a1	-3.01055
Tnk1	-2.95852
Irgm1	-2.8842
Stat1	-2.84305
Metap2	-2.84169
Mtcp1	-2.8088
Cachd1	-2.78969
Fam213a	-2.75282
Srgn	-2.72902
Alg9	-2.72471
Pttg1	-2.7169
Itm2b	-2.65448
Cmc4	-2.65373
Gm1821	-2.65364
Apobec3	-2.6396
Reln	-2.63028
Mapk6	-2.62043
H2-T23	-2.61417
Bpgm	-2.60497
Ifi35	-2.59905
Aqp9	-2.5637
Cacna1g	-2.54753
Zfp773	-2.54684
Parp9	-2.50804
Pnp	-2.50133
Kin	-2.4875
Gal3st1	-2.46931
Ndrg2	-2.44512
Hagh	-2.43465
Asb1	-2.4337
Samhd1	-2.39086
Psmf1	-2.38717
Sesn1	-2.38146
Hist2h2be	-2.35719
Sh3tc2	-2.30275
Eif2ak2	-2.26844
Fcho1	-2.1977
Pla2g16	-2.19324
Isg20	-2.19231
Ube2b	-2.18287
Itga2b	-2.1809
Gpr19	-2.14988
Cdkn1b	-2.14181
Cdkl1	-2.10095
Slc30a9	-2.09766
Smg6	-2.07387
Pik3r1	-2.0602
Nap1l4	-2.0564
Mylip	-2.05319
D17Wsu92e	-2.05176
Wnk1	-2.04991
Vsir	-2.0405
Camkk2	-2.03954
Abhd4	-2.03025
Rnf114	-2.01866
Pnpla6	-2.01824
Cul4a	-2.01019
Shld1	-2.00879
Optn	-2.00776
Rab30	-1.99337
Zfand5	-1.98544
Polr3b	-1.97275
Cd36	-1.96964
Mfhas1	-1.96494
Smap1	-1.96203
Herpud1	-1.95343
Ccndbp1	-1.93846
Gm7334	-1.93665
Isca1	-1.93111
Gm49244	-1.92441
Ccdc189	-1.92265
H2-T24	-1.92187
Fahd1	-1.92095
Gm16113	-1.92012
Sec11c	-1.91743
Abcb4	-1.90896
Emilin2	-1.90735
Gm18030	-1.89734
Dop1b	-1.88681
Iscu	-1.88378
Dnajb2	-1.87945
Tbxas1	-1.85751
Atg4a	-1.85604
Cabin1	-1.85463
Ndst2	-1.85351
C2cd3	-1.85343
Gm20594	-1.8394
Trim28	-1.83917
Olfr1033	-1.83688
Trp53	-1.82955
Irf9	-1.82496
Ap1g1	-1.81987
Gm49342	-1.81846
Aplf	-1.81822
Clcn3	-1.80815
Cyp4b1-ps2	-1.80653
Tnk2	-1.80485
Dennd4a	-1.79719
Zmynd8	-1.78723
Ibtk	-1.77917
Gpcpd1	-1.76769
Dapk2	-1.75629
Pck2	-1.75624
Otud5	-1.75452
Rb1cc1	-1.7421
Slc38a6	-1.73284
Txnip	-1.72265
Usp15	-1.72208
Fam234b	-1.71656
Map1lc3b	-1.71051
Napg	-1.68498
Rdm1	-1.67895
Dcaf6	-1.67861
Pim2	-1.67856
Zfp874a	-1.67459
Rnf14	-1.67007
Gm11427	-1.65897
Nt5c3	-1.65824
Slc6a20a	-1.65574
Ift46	-1.65485
Dcaf12	-1.65411
Diaph3	-1.65262
Rsrp1	-1.64717
Ogfr	-1.6465
Klhl25	-1.6448
Akap7	-1.64148
Noct	-1.61773
Abhd16a	-1.6096
Slc38a9	-1.60815
Trim26	-1.60273
Trim58	-1.59905
Nub1	-1.59484
Osbpl8	-1.59374
H3f3b	-1.58635
Fam220a	-1.57589
Iba57	-1.57479
Ogt	-1.56987
Zc3hav1	-1.56783
Chd9	-1.56553
Ccdc88c	-1.56388
Grap2	-1.55694
Dnaja4	-1.55667
Mkrn1	-1.55412
Mettl7a1	-1.54557
Adar	-1.54134
Elk4	-1.53623
Lrpprc	-1.53606
Lyrm9	-1.53523
Ank	-1.5238
Memo1	-1.51558
Ythdc1	-1.51412
Zfc3h1	-1.50797
Ces2g	-1.50693
Itsn2	-1.50558
Pla2g12a	-1.49589
Btnl10	-1.49516
Ndufs1	-1.49261
Prnp	-1.48694
Jund	-1.48583
Pqlc1	-1.48281
4931422A03Rik	-1.47703
Dnajb4	-1.47665
Slc40a1	-1.47654
Ccrl2	-1.47425
Atg16l1	-1.47126
Dnase2a	-1.46512
Zfp346	-1.45721
Mpc2	-1.456
Ccpg1	-1.45547
Plpp1	-1.45016
Tut7	-1.43729
Tmem131l	-1.43537
Creg1	-1.43248
Atg12	-1.42772
Ublcp1	-1.42569
Ube2r2	-1.42461
Ubp1	-1.42306
Tnfaip8	-1.42189
Clk1	-1.42018
Slc25a51	-1.41994
Gp9	-1.41462
Stk17b	-1.41391
Pnpla8	-1.41354
Fbxo3	-1.41253
Gcn1l1	-1.41015
Carhsp1	-1.40568
Bnip3l	-1.40562
Glul	-1.40374
Fam76a	-1.40155
Map4k5	-1.40038
Plgrkt	-1.39962
Ube2l6	-1.39237
Crat	-1.39178
Smox	-1.38582
Stradb	-1.36948
Rnf115	-1.36569
Trafd1	-1.36301
Tmco6	-1.35974
Dyrk3	-1.35839
Cep95	-1.35805
Gpbp1	-1.35713
Rec114	-1.35504
Sec61g	-1.34924
Adrb2	-1.34921
Srsf10	-1.3422
Rngtt	-1.33959
Fbxo9	-1.32504
Tubb2a	-1.32427
Ube2m	-1.30909
Slc16a1	-1.3074
Pmm2	-1.29145
Rnpc3	-1.28875
Kctd14	-1.28451
Tbcel	-1.28293
Csnk1d	-1.28284
Tmbim4	-1.28232
Serinc1	-1.2817
St3gal2	-1.28017
Ubb	-1.27974
March2	-1.27285
Ggps1	-1.26945
Luc7l3	-1.26855
Zfp146	-1.26778
Ubr3	-1.26175
Pacsin2	-1.25968
Ints13	-1.25737
Atxn2	-1.25461
Tspan8	-1.25453
Cln8	-1.2464
Fam117a	-1.24211
Zfp874b	-1.23888
Cyb5a	-1.23432
Cercam	-1.23172
Cep85	-1.228
Zkscan14	-1.22645
Fig4	-1.22521
Max	-1.21894
Serinc3	-1.21691
R3hcc1l	-1.21618
Arid4b	-1.21068
Ypel4	-1.20939
Isca2	-1.20906
Tapt1	-1.20845
Wrap53	-1.19895
Bud31	-1.19806
Fam53b	-1.19791
Letm2	-1.19192
Fbxo7	-1.1882
Syf2	-1.18784
Tmem86b	-1.18521
Auh	-1.17979
Slfn14	-1.17567
Mknk2	-1.1755
Alas2	-1.17513
Atxn7l1	-1.1747
Rffl	-1.17428
Wwp2	-1.17341
Cript	-1.17315
Vbp1	-1.17167
Gm46223	-1.17075
Tmbim6	-1.16911
Snca	-1.16513
Gm49626	-1.16434
Vamp2	-1.16129
Stom	-1.15949
Srp14	-1.15815
Ramac	-1.15692
Vamp5	-1.15341
Cars	-1.14928
Slc16a6	-1.14725
Usp25	-1.14722
Miga1	-1.14713
Ccdc174	-1.14357
Erlec1	-1.14166
Selenok	-1.14156
Rnf139	-1.13624
Med12	-1.13469
Ik	-1.13451
Rnf167	-1.13363
Whamm	-1.13318
Ufsp1	-1.12999
Ccdc71l	-1.12643
Dpm1	-1.12136
Tfdp2	-1.11735
Tbk1	-1.1162
Arel1	-1.11605
Resf1	-1.11298
Tcf19	-1.11227
Zrsr1	-1.11227
Asb17	-1.10902
Hist1h2bg	-1.10748
Ngp	-1.10701
Zdhhc14	-1.10692
Bsdc1	-1.10575
Dnttip1	-1.10085
Ezh1	-1.09919
Slc38a5	-1.09902
Serpinb6b	-1.09262
Btg2	-1.08802
Chmp1b	-1.08613
Azin1	-1.08466
Mpg	-1.08141
Zfand6	-1.08091
Fam32a	-1.0804
Hbb-bs	-1.07708
Srsf1	-1.07521
Ddx24	-1.0748
Rnf11	-1.07457
Psme3	-1.07209
Vopp1	-1.07098
Sertad2	-1.06451
Dazap2	-1.06423
Dusp8	-1.06336
Micu2	-1.06128
Fbxw2	-1.05794
Tk1	-1.05626
Tram1	-1.0538
S100a8	-1.05045
Ormdl3	-1.0497
Mettl27	-1.04891
Mfsd2b	-1.04786
Ube2o	-1.04688
Wdr45	-1.04454
Hbp1	-1.04433
Hp1bp3	-1.04214
March8	-1.04197
Slc35b1	-1.03943
Tapbp	-1.03717
Rb1	-1.03303
Tor1aip1	-1.03254
Abtb1	-1.03075
Slc48a1	-1.02913
Ccnl2	-1.02743
Usp33	-1.02685
Dnajc8	-1.02166
Ccdc77	-1.02064
Pip4p1	-1.02027
Cdc6	-1.01986
Slc12a6	-1.01939
Atp6v0e	-1.01886
Snap29	-1.01685
Pip5k1a	-1.01635
Gclc	-1.01508
Oaz1	-1.01474
Itsn1	-1.01381
Rbm39	-1.01126
Zfp207	-1.00906
Ift80	-1.00747
Pink1	-1.00598
Brap	-1.00412
Ccne1	-1.00349
Suco	-1.0033
Heca	1.00213
Ran	1.00541
Uqcrq	1.00702
Rps27a	1.01005
Chchd7	1.01313
Uqcrc1	1.01459
Rpl31-ps8	1.0149
Mrpl27	1.0172
Edf1	1.01902
Mrpl51	1.01957
Rab5if	1.02007
Zbtb7a	1.02329
Ier3ip1	1.02475
Snrpg	1.02491
Oaz2	1.03049
Cox7c	1.0307
Cox19	1.0308
Sorbs1	1.03297
Rgp1	1.03519
Ndufb8	1.03656
Pih1d1	1.03756
Rpl10a-ps1	1.04087
Psmb5	1.04232
Gm15500	1.04536
Rpl37	1.04725
Rabac1	1.04892
Seh1l	1.05007
Rpl4	1.05048
Frs2	1.05092
Ccdc124	1.05237
Ankle1	1.05355
Anapc15	1.05675
Chchd3	1.05678
Eef1a1	1.05949
Eaf1	1.06131
Vamp8	1.06164
Lrrc47	1.06277
Tnpo2	1.06294
Psma7	1.06481
Rpl26	1.06634
Sem1	1.06688
Pycr2	1.06698
Rps16-ps2	1.06886
Tmx2	1.07314
Ergic3	1.07439
Rpl18	1.07509
Asna1	1.07622
Dctn1	1.07663
Gsr	1.07798
Rps3	1.07855
Bckdk	1.08225
Hist1h2ap	1.08352
Ctnna1	1.08442
Ndufa12	1.08662
Anapc5	1.08937
Cenpx	1.09253
Mcl1	1.09731
Rps19	1.0985
Tspan32	1.09907
Naca	1.10403
Xk	1.10405
Rplp0	1.10766
Cmpk1	1.1088
Ahsa1	1.11068
Arhgap19	1.11477
Cdc25c	1.11843
G6pdx	1.11967
Rps29	1.11976
Ipo13	1.12127
Canx	1.12153
Rangap1	1.12162
Ttc39a	1.12349
Tceal8	1.12795
Rps12-ps3	1.12797
Rplp2	1.13386
Ndufa3	1.14016
Rbbp4	1.14241
Arhgap21	1.14252
Pdpk1	1.14256
Rpl23a	1.1433
Gm16976	1.14676
Cct3	1.15057
Ppme1	1.15608
Rpl29	1.16054
Acsl5	1.16083
Pole4	1.16122
Txndc17	1.16141
Emc6	1.16954
Tuba1c	1.17072
Kctd9	1.17675
Taok3	1.1776
Pcnx3	1.18006
Crlf3	1.18564
Hist1h3g	1.18903
Mns1	1.19066
Cdipt	1.19339
Gm10123	1.19514
Mrpl42	1.19553
Atp5j2	1.19564
Rpl39	1.19707
Ndufa5	1.20093
Bub1b	1.20439
Lsm4	1.22741
Imp3	1.22855
Dapp1	1.23034
Aamp	1.2304
Ccnb1	1.23392
Rps15	1.23629
Ndufs8	1.23775
Hist1h4i	1.2404
Mtx1	1.24706
Trp53bp1	1.2544
Xpnpep1	1.25543
Mbd3	1.25716
Vps29	1.25909
Rpl11	1.26208
Ndufb7	1.26569
Dctpp1	1.26809
Ldb1	1.26924
Kif20a	1.27266
Spag7	1.27373
Ccnd3	1.2752
Mob1b	1.27968
Eif3h	1.28286
Ndufb6	1.29393
Dtnb	1.29781
Rpl41	1.2979
Rps17	1.29901
Smim3	1.29937
Orc5	1.30323
Fermt3	1.30396
Arpc2	1.30597
Mrpl17	1.31013
Unkl	1.31238
Uqcr11	1.31597
Kcmf1	1.3232
Eif3l	1.32827
Rpl38	1.32923
mt-Nd4	1.33117
Cs	1.33378
Ap2s1	1.33659
Mrpl52	1.34166
Park7	1.34759
Ndufb2	1.34781
Timm8b	1.35203
Fmc1	1.35457
Cpox	1.3547
Mrps17	1.35703
Ciao2b	1.36358
Ndufa9	1.36405
Hint1	1.36577
Cst3	1.36595
Rpl36a-ps2	1.36744
Slc35a4	1.36894
Rpl31	1.37423
mt-Nd6	1.3757
Atp5d	1.37956
Pdcd5	1.37957
Gstm5	1.38016
Eef1g	1.38085
Rps23-ps1	1.39358
Ykt6	1.39549
Rpl36a	1.39749
Pip4k2c	1.40444
Hipk2	1.40506
Cdk5rap3	1.40928
Capns1	1.4174
Cox6b1	1.42534
Arhgef39	1.42879
Tfr2	1.43641
Drap1	1.44062
Raly	1.44546
Pdcd6	1.44602
Cenpb	1.45042
Rpl22	1.45337
Ehd1	1.45575
Mrps33	1.45612
Ndufv3	1.45618
Naa38	1.45685
Ell2	1.46136
Babam1	1.46296
Eif1ax	1.46516
Taf10	1.47132
Rpl35	1.47301
Rnf5	1.47322
Rps16	1.48954
Grk6	1.4905
Tcp1	1.49235
Diablo	1.49515
Cldnd1	1.49957
Uba1	1.50054
Steap3	1.50276
Rack1	1.51009
Romo1	1.51506
Wdr55	1.51854
Mmel1	1.51859
Lims1	1.5383
Triobp	1.54114
Rps15a	1.54482
Otud7b	1.54669
Cnst	1.55179
mt-Nd5	1.55298
Cops9	1.56063
Rpl36	1.56355
Vezt	1.56512
mt-Nd1	1.56582
Eif3g	1.56667
Coa3	1.5671
Lsm5	1.56855
Pepd	1.56983
B3galnt2	1.57023
Cdc34	1.57105
Gm10275	1.57942
Idh3b	1.58227
Nacad	1.58798
Dok4	1.59421
Ap1s1	1.60749
Plk1	1.60878
Llgl1	1.61424
Uxt	1.617
Gm9803	1.61933
Acp5	1.6208
Prelid1	1.62708
Plek2	1.63149
Spata13	1.63562
Rfesd	1.63964
Rpl32	1.64146
Rps23	1.659
mt-Cytb	1.66488
Rps8	1.66522
Tfg	1.66735
Rpl15	1.67181
Mrpl21	1.67362
Gm10359	1.68114
Gm12671	1.68114
Rps28	1.69088
Eif5b	1.6971
mt-Nd2	1.70987
Rplp1	1.71211
Mrpl54	1.72798
Mtx2	1.73007
Gm4332	1.73979
Cops6	1.7832
Acadsb	1.80648
Snrpd3	1.80655
Nedd4	1.81095
Sord	1.81439
Rps4x	1.83218
Dynll1	1.85072
Cited4	1.85494
Cln5	1.8575
Zkscan3	1.87151
Zbtb8os	1.88625
Cct2	1.88681
Mob3a	1.89051
1110008P14Rik	1.90477
Rnf7	1.90866
Hprt	1.9197
Snrpd2	1.95174
Pgam1-ps2	1.96016
Tusc3	1.96887
Tnfrsf21	1.97862
Acbd4	1.97985
Gnai3	1.98511
Gm16867	1.99757
Eif3d	2.01362
Hist1h2af	2.03234
Pak4	2.03414
Clint1	2.03618
Ncf4	2.03837
Phb	2.06732
Rpl10a	2.07511
Rps21	2.08629
Rps5	2.09284
Syt14	2.14981
Selenow	2.16195
Prr15l	2.16823
6030468B19Rik	2.2425
Gm28438	2.24856
Tgm2	2.25031
Etfb	2.28114
mt-Nd4l	2.28842
Shmt2	2.30117
Rps18	2.30878
Tpi1	2.32507
Rps20	2.33812
Ksr1	2.36736
Atp5g1	2.38787
Tsc22d2	2.39058
Uqcc2	2.40071
Gm5526	2.40403
Pafah1b2	2.44142
Runx1t1	2.48804
Ssx2ip	2.50071
Msn	2.53014
Hipk3	2.57348
Gnb1	2.6057
Ndufc1	2.6072
Zfp691	2.64908
Rps2	2.70612
Higd1a	2.71743
Mea1	2.73746
Prr13	2.77288
Piezo1	2.79598
Ikbkg	2.82162
Larp1	2.82968
Ermp1	2.91711
Adgrg1	2.91916
Ndrg3	2.99507
Eif4a-ps4	3.01152
Mrpl23-ps1	3.09773
Pdk1	3.1035
Bbs7	3.12258
Shb	3.19734
Rpsa	3.29594
Slc30a10	3.31395
Smim1	3.35783
Pfkl	3.40799
Gm10163	3.42328
Cltb	3.51999
Gapdh	3.57307
Slc4a5	3.80999
Slc39a8	3.81
Rpl37rt	3.88694
Dstn	3.8883
Ier3	4.13037
Eno1	4.19525
Rps13-ps1	4.26583
Agfg1	4.38371
Gss	4.53639
Rbms1	4.62722
Frrs1	4.68966
Pgam1	4.75201
Acot11	4.76532
Pygl	4.77619
Hbb-bh1	4.77781
Slc16a3	4.79229
Gm17764	4.91138
Fam162a	5.4658
Lgals1	5.9361
Pklr	6.78242
Ampd2	6.85781
Bnip3	6.86449
Tmem40	7.02867
Socs3	7.23179
Mcub	7.28529
Plin2	7.38034
Ndufa4l2	8.85505
Hif3a	9.87626
Ston2	9.8795
Mt1	10.4608
Mt2	13.2154
Gmpr	13.4256
Slc2a1	13.7645
Rpl14-ps1	17.9227
Gm10241	19.5771
Gm8203	32.9614
Gm9830	47.3789
