# Supplementary material for: Global Transcriptomic and Characteristics Comparisons between Mouse Fetal Liver and Bone Marrow Definitive Erythropoiesis
Source: Cells. 2024 Jul 5;13(13):1149. doi: 10.3390/cells13131149 (PMC11240549; doi:10.3390/cells13131149)
Supplement: Supplementary file 1 [file cells-13-01149-s001.zip › Table S5 Specifically expressed genes in FL or BM terminal erythroblasts.xlsx]

## Sheet: FL_specifically expressed genes
gene	log2FoldChange	BM_average_TPM	FL_average_TPM
Slc2a1	12.2606	0.0460108	248.74
Gmpr	12.1318	0.0803603	227.495
Ndufa4l2	10.7857	0.00992869	50.1708
Mt2	10.2836	91.4299	3989.61
Mrap	9.71329	0.0291511	34.5301
Ston2	8.98006	0.0522794	18.32
Mt1	8.67029	114.741	2219.06
Lgals1	8.37133	0.988747	400.709
Chd7	8.02789	0.0935919	20.2889
Hif3a	7.57872	1.92094	60.6404
Socs3	7.27747	0.271551	24.3227
Aqp3	7.11772	0.143843	16.1896
Mcub	6.80164	0.270333	19.9238
Bnip3	6.45474	0.962968	19.5038
Fabp5	6.43259	5.94217	271.646
Hbb-bh1	6.08276	0.66712	46.402
Tmem40	5.85409	1.69915	26.644
Ampd2	5.71597	8.22644	115.31
Grb10	5.40376	2.32417	14.0309
Muc6	5.3315	0.371948	12.6753
Pgam1	5.2303	5.56281	83.2192
Pygl	5.17063	1.60369	22.662
Slc16a3	5.05203	2.37075	75.148
Plin2	4.52993	22.9168	84.6072
Pklr	4.31927	106.283	378.462
Egln1	4.30225	1.96234	12.7694
Fkbp1a	4.14314	1.87311	14.7728
Arhgdig	4.11395	1.61946	10.475
F2r	3.95302	1.63482	12.4192
Fam162a	3.79187	35.5399	119.463
Ctnnal1	3.73902	1.37437	12.75
Ier3	3.59584	1.1056	10.6215
Syt14	3.5854	1.26357	12.6574
Slc41a3	3.54535	9.80519	25.0197
Ncf4	3.48869	3.4629	35.7847
Dstn	3.27127	8.03633	32.1317
Eno1	3.27111	49.4646	103.902
Adcy7	3.26517	9.34442	31.4113
Acot11	3.2347	1.81447	10.4201
Frrs1	3.14911	6.44	21.9639
Nme1	3.05292	47.3766	81.3906
Bdh1	3.02043	5.50282	14.9307
Bbs7	3.01975	2.30687	13.6751

## Sheet: BM_specifically expressed genes
gene	log2FoldChange	BM_average_TPM	FL_average_TPM
Jun	-3.00532	30.4714	4.77186
Mboat2	-3.02289	26.834	2.72985
Aqp1	-3.03747	998.71	116.402
Sqor	-3.06699	22.4924	2.46742
Eng	-3.072	25.6383	2.13831
Cpt1a	-3.07263	19.1774	1.51133
H2-D1	-3.07356	145.621	17.2065
Trp53inp1	-3.07426	11.9388	1.28511
Iqsec1	-3.08672	65.3329	8.46231
Afmid	-3.11317	50.8963	5.63032
Herc6	-3.24181	21.5721	2.43459
Sec14l2	-3.24263	64.3891	5.31835
Nrip3	-3.30488	12.0993	1.31224
Oas1b	-3.37309	15.0868	1.43164
Usp18	-3.40483	16.2954	1.54322
Tspan13	-3.50724	48.1643	5.90368
Ifi27	-3.66362	147.463	11.2803
Pdzk1ip1	-3.66945	263.044	18.0249
Cacna1e	-3.68536	10.7468	0.382289
Gatm	-3.68596	17.371	0.92093
Ly6e	-3.75234	347.735	24.7852
Igtp	-3.77762	10.3747	0.724509
Bst2	-3.8143	19.0906	1.46598
Oasl2	-3.83809	11.7394	0.989942
AW011738	-3.92448	11.0176	0.73968
Irf7	-3.92482	57.7396	3.23914
Phyhip	-3.95277	42.3218	3.62185
St3gal6	-3.99031	275.655	23.6488
B2m	-4.00367	807.395	55.1998
Rnf213	-4.03354	25.0963	2.07419
St5	-4.06636	68.2682	3.55002
Gstt1	-4.07079	24.7628	1.03408
Zg16	-4.11093	10.6747	0.681714
Sdsl	-4.27547	28.3017	0.701074
Sp110	-4.27828	10.3026	0.858489
Dhx58	-4.29348	12.7059	0.669668
Fam107b	-4.31712	26.2874	1.24077
Paqr9	-4.38978	32.527	1.9728
Slc25a24	-4.42291	15.2441	0.679835
Tmem8	-4.43289	30.8291	0.966772
Suox	-4.56925	31.9781	0.96072
Ifi47	-4.61814	15.8016	0.854742
Isg15	-4.63081	223.599	9.2184
Rsad2	-4.71208	142.049	5.6311
Ctse	-4.83281	1212.45	36.8967
Mmp14	-4.8505	20.0021	0.468107
Furin	-4.86139	17.1014	0.581932
Pitpnm1	-4.8817	22.4164	0.784211
Ppp2r5b	-5.02795	29.2241	0.985202
Ntn4	-5.04883	11.4094	0.53762
Apol11b	-5.08879	170.834	3.52123
Aldh1a7	-5.261	30.9175	0.609369
Gch1	-5.28531	87.3742	1.44546
Lgals9	-5.57824	124.703	4.57142
Plcl2	-5.60539	45.9301	1.36268
Gbp7	-5.808	11.4223	0.278149
Clca3a1	-5.90269	13.8654	0.293934
Ifitm3	-6.01571	74.3814	1.31357
Oas3	-6.03081	33.5019	0.405444
Lgals3bp	-6.10267	37.8499	0.326658
Tap1	-6.18559	16.14	0.212972
Xaf1	-6.20167	15.77	0.248009
Oas1a	-6.3145	10.8389	0.140789
H2-Q4	-6.67416	23.5763	0.207179
Apol11a	-7.16196	26.4411	0.121776
Adam33	-7.17921	17.5825	0.105637
Sp100	-7.3947	52.4685	0.396204
Agtr1a	-7.82465	46.5733	0.295583
Aldh1a1	-8.09564	131.771	0.725442
Samd4	-8.21023	21.2253	0.20903
Cpne2	-8.22869	28.6241	0.104729
Oasl1	-8.89161	16.4089	0.162762
Cxcr4	-9.00443	64.9085	0.0926541
